# Supplementary material for: Using genomic scars to select immunotherapy beneficiaries in advanced non-small cell lung cancer
Source: Sci Rep. 2023 Apr 21;13:6581. doi: 10.1038/s41598-023-32499-3 (PMC10121673; doi:10.1038/s41598-023-32499-3)
Supplement: Supplementary file 2 — Supplementary Legends. [file 41598_2023_32499_MOESM2_ESM.ods]

## Sheet: Supplementary Table 1
	This spreadsheet contains all the analysed signatures based on COSMIC v3.3.
artefact	Is this signature marked as possible sequencing artefact by COSMIC?
low variance	Whether the signature had zero variance in either the durable benefit or non-durable benefit group.
analysed	Whether the signature was analysed.
statistic	Kolmogorov-Smirnov test statistic comparing patients with and without durable benefit
pvalue	Corresponding p-value
pvalue-corrected	P-value after applying Benjamini-Hochberg multiple testing correction

## Sheet: Supplementary Table 2
gene	the gene under to which the statistics apply
statistic	Kendall-Tau score
pvalue	P-value of the Kendall-Tau score
pvalue-corrected	P-value after applying Benjamini-Hochberg multiple testing correction

## Sheet: Supplementary Table 3
patient_id	patient identifier in the respective dataset
durable benefit	whether the patient experienced durable benefit from the cancer therapy: defined as progression-free survival for >= 6 months
predicted probability	the probability of durable benefit according the model
predicted class	the discrete prediction whether or not there will be durable benefit, according the model
correct	whether the predicted outcome matched the actual outcome
