# Supplementary material for: Using genomic scars to select immunotherapy beneficiaries in advanced non-small cell lung cancer
Source: Sci Rep. 2023 Apr 21;13:6581. doi: 10.1038/s41598-023-32499-3 (PMC10121673; doi:10.1038/s41598-023-32499-3)
Supplement: Supplementary file 3 — Supplementary Table 1. [file 41598_2023_32499_MOESM3_ESM.ods]

## Sheet: Legend
	This spreadsheet contains all the analysed signatures based on COSMIC v3.3.
artefact	Is this signature marked as possible sequencing artefact by COSMIC?
low variance	Whether the signature had zero variance in either the durable benefit or non-durable benefit group.
analysed	Whether the signature was analysed.
statistic	Kolmogorov-Smirnov test statistic comparing patients with and without durable benefit
pvalue	Corresponding p-value
pvalue-corrected	P-value after applying Benjamini-Hochberg multiple testing correction

## Sheet: Single base substitution signatures
	artefact	low variance	analysed	statistic	pvalue	pvalue-corrected
SBS1	0	0	1	0,18859649122807	0,358776539120211	1
SBS10a	0	0	1	0,111111111111111	0,912914697924672	1
SBS10b	0	0	1	0,105263157894737	0,940047052710085	1
SBS10c	0	1	0
SBS10d	0	0	1	0,017543859649123	1	1
SBS11	0	1	0
SBS12	0	0	1	0,038011695906433	0,999999999989411	1
SBS13	0	0	1	0,288011695906433	0,040205831781341	0,763910803845475
SBS14	0	0	1	0,254385964912281	0,093891145810101	0,9601283969612
SBS15	0	0	1	0,206140350877193	0,261413629090221	1
SBS16	0	0	1	0,068713450292398	0,999531004859608	1
SBS17a	0	0	1	0,197368421052632	0,307707392578903	1
SBS17b	0	0	1	0,124269005847953	0,834443707976557	1
SBS18	0	0	1	0,055555555555556	0,99999395284576	1
SBS19	0	0	1	0,086257309941521	0,989918115708077	1
SBS2	0	0	1	0,14766081871345	0,65810254829627	1
SBS20	0	0	1	0,114035087719298	0,89731148610345	1
SBS21	0	0	1	0,073099415204678	0,998699351770715	1
SBS22	0	0	1	0,125730994152047	0,82297472182721	1
SBS23	0	0	1	0,02046783625731	1	1
SBS24	0	0	1	0,25	0,103776321880294	0,9601283969612
SBS25	0	0	1	0,074561403508772	0,998404663918512	1
SBS26	0	0	1	0,035087719298246	0,999999999999884	1
SBS27	1	0	0
SBS28	0	0	1	0,055555555555556	0,99999395284576	1
SBS29	0	0	1	0,235380116959064	0,143962856421624	1
SBS3	0	0	1	0,111111111111111	0,912914697924672	1
SBS30	0	0	1	0,131578947368421	0,782296192561346	1
SBS31	0	0	1	0,092105263157895	0,980576795532861	1
SBS32	0	1	0
SBS33	0	0	1	0,042397660818714	0,99999999872483	1
SBS34	0	0	1	0,083333333333333	0,993186444926853	1
SBS35	0	0	1	0,125730994152047	0,82297472182721	1
SBS36	0	0	1	0,032163742690059	0,999999999999999	1
SBS37	0	1	0
SBS38	0	1	0
SBS39	0	0	1	0,112573099415205	0,906005627103954	1
SBS4	0	0	1	0,448830409356725	0,000152529856214	0,014490336340349
SBS40	0	1	0
SBS41	0	1	0
SBS42	0	0	1	0,097953216374269	0,964840282295087	1
SBS43	1	0	0
SBS44	0	0	1	0,027777777777778	1	1
SBS45	1	0	0
SBS46	1	0	0
SBS47	1	0	0
SBS48	1	0	0
SBS49	1	0	0
SBS5	0	1	0
SBS50	1	0	0
SBS51	1	0	0
SBS52	1	0	0
SBS53	1	0	0
SBS54	1	0	0
SBS55	1	0	0
SBS56	1	0	0
SBS57	1	0	0
SBS58	1	0	0
SBS59	1	0	0
SBS6	0	0	1	0,048245614035088	0,999999902330405	1
SBS60	1	0	0
SBS7a	0	0	1	0,222222222222222	0,1902748212327	1
SBS7b	0	0	1	0,14766081871345	0,65810254829627	1
SBS7c	0	0	1	0,030701754385965	1	1
SBS7d	0	0	1	0,105263157894737	0,940047052710085	1
SBS8	0	0	1	0,159356725146199	0,565408455583792	1
SBS84	0	0	1	0,038011695906433	0,999999999989411	1
SBS85	0	1	0
SBS86	0	0	1	0,263157894736842	0,075858025229684	0,9601283969612
SBS87	0	0	1	0,428362573099415	0,000357865938759	0,016998632091045
SBS88	0	0	1	0,10233918128655	0,952335446083633	1
SBS89	0	0	1	0,017543859649123	1	1
SBS9	0	1	0
SBS90	0	1	0
SBS91	0	0	1	0,043859649122807	0,999999995420275	1
SBS92	0	1	0
SBS93	0	1	0
SBS94	0	0	1	0,083333333333333	0,993186444926853	1

## Sheet: Doublet base substitution signatures
	artefact	low variance	analysed	statistic	pvalue	pvalue-corrected
DBS1	0	0	1	0,014619883040936	1	1
DBS10	0	0	1	0,038011695906433	0,999999999989411	1
DBS11	0	0	1	0,293859649122807	0,034420745226479	0,763910803845475
DBS2	0	0	1	0,330409356725146	0,011914390590071	0,377289035352237
DBS3	0	0	1	0,067251461988304	0,999680276645686	1
DBS4	0	0	1	0,099415204678363	0,961515033747079	1
DBS5	0	0	1	0,226608187134503	0,173833658417429	1
DBS6	0	0	1	0,121345029239766	0,853963627796938	1
DBS7	0	0	1	0,124269005847953	0,834443707976557	1
DBS8	0	0	1	0,017543859649123	1	1
DBS9	0	0	1	0,083333333333333	0,993186444926853	1

## Sheet: Short insertion-deletion signatures
	artefact	low variance	analysed	statistic	pvalue	pvalue-corrected
ID1	0	0	1	0,096491228070175	0,969445162528808	1
ID10	0	0	1	0,12280701754386	0,844283416124559	1
ID11	0	0	1	0,172514619883041	0,466932977115247	1
ID12	0	0	1	0,087719298245614	0,987787908682695	1
ID13	0	0	1	0,18859649122807	0,358776539120211	1
ID14	0	0	1	0,048245614035088	0,999999902330405	1
ID15	0	0	1	0,065789473684211	0,999787868682091	1
ID16	0	0	1	0,114035087719298	0,89731148610345	1
ID17	0	0	1	0,103801169590643	0,946276987680421	1
ID18	0	1	0
ID2	0	0	1	0,109649122807018	0,921106263396114	1
ID3	0	0	1	0,247076023391813	0,111172761753402	0,9601283969612
ID4	0	0	1	0,051169590643275	0,999999348601854	1
ID5	0	0	1	0,114035087719298	0,89731148610345	1
ID6	0	0	1	0,092105263157895	0,980576795532861	1
ID7	0	0	1	0,204678362573099	0,268719542534059	1
ID8	0	0	1	0,059941520467836	0,999963451575897	1
ID9	0	0	1	0,090643274853801	0,982646895914416	1

## Sheet: Copy number alteration signatures
	artefact	low variance	analysed	statistic	pvalue	pvalue-corrected
CN1	0	0	1	0,138888888888889	0,726284153984379	1
CN10	0	0	1	0,255847953216374	0,09045463312053	0,9601283969612
CN11	0	0	1	0,096491228070175	0,969445162528808	1
CN12	0	0	1	0,166666666666667	0,508358201388544	1
CN13	0	0	1	0,084795321637427	0,991770771634642	1
CN14	0	0	1	0,112573099415205	0,906005627103954	1
CN15	0	0	1	0,074561403508772	0,998404663918512	1
CN16	0	0	1	0,083333333333333	0,993186444926853	1
CN17	0	0	1	0,157894736842105	0,57683022352873	1
CN18	0	0	1	0,035087719298246	0,999999999999884	1
CN19	0	0	1	0,067251461988304	0,999680276645686	1
CN2	0	0	1	0,162280701754386	0,543328828104329	1
CN20	0	0	1	0,152046783625731	0,623523384319004	1
CN21	0	0	1	0,131578947368421	0,782296192561346	1
CN22	1	0	0
CN23	1	0	0
CN24	1	0	0
CN3	0	0	1	0,178362573099415	0,425163833695879	1
CN4	0	0	1	0,277777777777778	0,052625384234233	0,833235250375356
CN5	0	0	1	0,086257309941521	0,989918115708077	1
CN6	0	0	1	0,10672514619883	0,933728276722961	1
CN7	0	1	0
CN8	0	0	1	0,097953216374269	0,964840282295087	1
CN9	0	0	1	0,169590643274854	0,48840781406647	1
