# Supplementary material for: Using genomic scars to select immunotherapy beneficiaries in advanced non-small cell lung cancer
Source: Sci Rep. 2023 Apr 21;13:6581. doi: 10.1038/s41598-023-32499-3 (PMC10121673; doi:10.1038/s41598-023-32499-3)
Supplement: Supplementary file 4 — Supplementary Table 2. [file 41598_2023_32499_MOESM4_ESM.ods]

## Sheet: Legend
gene	the gene under to which the statistics apply
statistic	Kendall-Tau score
pvalue	P-value of the Kendall-Tau score
pvalue-corrected	P-value after applying Benjamini-Hochberg multiple testing correction

## Sheet: Correlation SBS87 vs top 5 % expressed genes
gene	statistic	pvalue	pvalue-corrected
BAP1	-0,016630982982855	0,841218717201448	0,93793149813784
POGK	0,034219434672281	0,680190468463133	0,838412232110432
METTL17	0,067889685419828	0,413476503853579	0,713292980423178
NOC2L	0,14718419939827	0,076234784207762	0,552355357779763
PCOLCE	0,006079673321179	0,941619099045772	0,97406744202984
TRADD	0,114064782240937	0,169438337912937	0,588454768157093
PLK2	-0,088400206236726	0,286940035661918	0,606077103971822
IRF2BP1	-0,130384138207899	0,115386062667064	0,552355357779763
KIAA1522	0,163137900784959	0,049398069552058	0,552355357779763
EMC10	-0,006079673321179	0,941619099045772	0,97406744202984
DNAJB2	0,022292135510988	0,788292611369803	0,91463296217625
TGM2	-0,063836569872375	0,441912477867493	0,723385393706661
KLHL9	0,156044948576917	0,060149131891265	0,552355357779763
FTSJ3	0,086128705383364	0,29950470274244	0,610894512736565
LASP1	0,072716298678597	0,381067073808592	0,682468557273925
EXOC8	-0,060703087887422	0,464643465300992	0,744008539453924
DHCR24	0,086974396458714	0,294784583643882	0,606077103971822
ZBTB7B	-0,004053115547452	0,961060076261203	0,974329150292423
ZNF768	0,018239019963536	0,826100862990677	0,927108828771196
CDC25B	0,114064782240937	0,169438337912937	0,588454768157093
CAPN2	0,105509923572866	0,203742891600147	0,603002477052882
CCDC85B	-0,065587249788539	0,429494951008717	0,714434967050099
SPTAN1	-0,018535527114152	0,823320120852238	0,927108828771196
STARD7	0,028516195560234	0,73122031500774	0,881779560284136
ZNF830	0,142580977801171	0,085885396080886	0,552355357779763
PLEKHG2	0,212008129290255	0,010654689631297	0,552355357779763
MARVELD1	0,102341167573173	0,217654306794257	0,603002477052882
CNP	0,105509923572866	0,203742891600147	0,603002477052882
LTBR	-0,074142108456609	0,371799873333283	0,682468557273925
EIF4EBP2	0,136877738689124	0,099185965642996	0,552355357779763
ANKLE2	0,134766091952792	0,104508991542875	0,552355357779763
FRAT2	0,126659860857888	0,127077222346189	0,552355357779763
GOLGA3	-0,015200750148299	0,854714514797737	0,94479757509515
SCAF1	-0,084102147609637	0,311019826406852	0,624469495207508
MAGED2	-0,085649562361705	0,302201233811792	0,613958237862691
NDUFS8	0,122606745310435	0,139700771422897	0,552355357779763
UBE2Q1	0,030401500296598	0,714206254721811	0,875841710509891
SMARCD2	0,136877738689124	0,099185965642996	0,552355357779763
ZNF207	-0,039418460388435	0,63407929682766	0,838412232110432
C6orf120	0,086974396458714	0,294784583643882	0,606077103971822
USF1	-0,074142108456609	0,371799873333283	0,682468557273925
LETMD1	0,118342211574972	0,154002270285471	0,567613468110153
RSRC2	0,022812956448187	0,783468242653627	0,913538817759498
SUPT6H	0,121593466423572	0,143002674247914	0,561094462316244
ZNHIT1	-0,096955064904796	0,242843410019351	0,603002477052882
RFX5	0,086974396458714	0,294784583643882	0,606077103971822
KLHDC3	0,062735630232515	0,449825530749899	0,727076486809585
CXXC1	0,142580977801171	0,085885396080886	0,552355357779763
TOMM7	0,034219434672281	0,680190468463133	0,838412232110432
PLXNA3	0,227535485238274	0,006127761588589	0,552355357779763
GPS1	0,157798263444248	0,057325714593139	0,552355357779763
DENND4B	-0,020991512109556	0,800375432082599	0,92240576701896
DIDO1	0,184538389284312	0,026220692806399	0,552355357779763
HES1	-0,036386271127786	0,660387489389634	0,838412232110432
SLPI	0,128686418631614	0,121107614156997	0,552355357779763
TSR3	0,134026119133101	0,106427110171544	0,552355357779763
MDH2	0,105509923572866	0,203742891600147	0,603002477052882
LDB1	-0,011406478224094	0,890713779550835	0,962777733008559
TAOK2	0,145912159708286	0,078808699936703	0,552355357779763
PDLIM7	0,172962223021696	0,037207281087083	0,552355357779763
ARRDC3	-0,067889685419828	0,413476503853579	0,713292980423178
YBX3	0,012832288002105	0,877155424653073	0,959272102705701
SNRNP200	-0,029860299900036	0,719076268161817	0,875841710509891
PIM1	-0,004277429334035	0,958906859274511	0,97406744202984
NBEAL2	0,142580977801171	0,085885396080886	0,552355357779763
CTBP1	0,022777655195413	0,783794977883149	0,913538817759498
RRBP1	-0,048477532452398	0,559250871598505	0,791886909095403
ACTR2	-0,074142108456609	0,371799873333283	0,682468557273925
CXCR4	-0,038504597700798	0,642775426764118	0,838412232110432
PDXK	-0,004277429334035	0,958906859274511	0,97406744202984
PPP1R9B	-0,037491318813935	0,651545671496924	0,838412232110432
UBAP2L	0,055967952765872	0,500194792500406	0,764865465332123
C2orf68	0,034219434672281	0,680190468463133	0,838412232110432
BCL6	-0,034219434672281	0,680190468463133	0,838412232110432
EIF3D	0,017225741076673	0,835619998547257	0,935748756543115
INTS1	0,18274503538822	0,027713030099043	0,552355357779763
SDC1	0,123620024197298	0,136457857568863	0,552355357779763
ANKRD52	0,101232494238831	0,222679298958779	0,603002477052882
RSL1D1	-0,007092952208042	0,931910912716727	0,97406744202984
CAPRIN1	-0,07194280096728	0,386153317243188	0,686791713020757
ABCF3	-0,069850128527993	0,400120343974619	0,699638112879129
LYPLA2	-0,124045450687019	0,135113759258289	0,552355357779763
FKBP8	0,05877017543806	0,478983431609414	0,750652070727236
MFSD10	-0,124045450687019	0,135113759258289	0,552355357779763
ZRANB2	0,11754035087612	0,156811502863116	0,567613468110153
SDF4	0,086974396458714	0,294784583643882	0,606077103971822
MYADM	0,132739534179066	0,10982846649544	0,552355357779763
ARFGAP2	-0,026345251058441	0,750976710814834	0,889405597600978
ENO2	0,114064782240937	0,169438337912937	0,588454768157093
OXLD1	0,178337084087906	0,031695706033962	0,552355357779763
UFC1	0,072716298678597	0,381067073808592	0,682468557273925
STIP1	0,122619640909007	0,139659130778079	0,552355357779763
SDR39U1	0,034219434672281	0,680190468463133	0,838412232110432
FCGR3A	0,138819207500245	0,094484963497076	0,552355357779763
KRT8	0,028516195560234	0,73122031500774	0,881779560284136
XPO1	0,0851154264965	0,305226238914067	0,615392977683814
BCL2L1	0,051329152008422	0,536374406835717	0,791886909095403
SERPINE1	0,058622325705877	0,479015329180026	0,750652070727236
PRRC2B	0,037491318813935	0,651545671496924	0,838412232110432
DCAF16	0,06701305956655	0,419533219074171	0,713292980423178
DBNL	0,048637386569429	0,557956049262327	0,791886909095403
HERPUD1	-0,004277429334035	0,958906859274511	0,97406744202984
GPRC5A	-0,096955064904796	0,242843410019351	0,603002477052882
RAD21	0,172257410766727	0,037987253859079	0,552355357779763
KPNA2	0,015199183302947	0,85472932377285	0,94479757509515
C3	0,062250691083511	0,453336373743595	0,730454219762407
AP5B1	0,106438291090275	0,199792497793606	0,603002477052882
HGS	0,142580977801171	0,085885396080886	0,552355357779763
GID8	-0,150978554142602	0,068961841610768	0,552355357779763
TMEM185B	0,034219434672281	0,680190468463133	0,838412232110432
COPA	0,086974396458714	0,294784583643882	0,606077103971822
ITGA3	0,064422226818982	0,437735720632949	0,723385393706661
ARMCX3	0,09895434874799	0,23326426760329	0,603002477052882
MAN2C1	0,006079673321179	0,941619099045772	0,97406744202984
UBTF	0,111213162684913	0,180355743678062	0,594249052887975
ZSWIM8	0,055606581342457	0,502966006385715	0,764865465332123
PSMG3	0,086974396458714	0,294784583643882	0,606077103971822
ARPC2	-0,124045450687019	0,135113759258289	0,552355357779763
TMUB1	-0,048477532452398	0,559250871598505	0,791886909095403
PEBP1	-0,124045450687019	0,135113759258289	0,552355357779763
NCSTN	0,044200103118363	0,594428783330408	0,828011909571354
PSMC3	0,142580977801171	0,085885396080886	0,552355357779763
SEC16A	0,053564548141626	0,518776745999563	0,779682010069519
KMT2B	0,084428519146024	0,305301963636912	0,615392977683814
RHOA	0,012832288002105	0,877155424653073	0,959272102705701
TKT	0,072716298678597	0,381067073808592	0,682468557273925
HMG20B	0,139729358245147	0,092343503164363	0,552355357779763
HNRNPUL1	0,111460677554941	0,179387911212542	0,594249052887975
CDK16	0,156044948576917	0,060149131891265	0,552355357779763
MBD6	0,136877738689124	0,099185965642996	0,552355357779763
EXOSC6	0,056743617664334	0,494273986083592	0,764865465332123
OS9	0,131174499577077	0,114081130573805	0,552355357779763
POSTN	0,1204175206948	0,145431349335841	0,566300860292595
ARFGAP1	0,081271157346667	0,327588539480736	0,650117796498449
SLC1A5	0,131174499577077	0,114081130573805	0,552355357779763
TOB2	0,142580977801171	0,085885396080886	0,552355357779763
SRSF4	0,159443586367891	0,054777305517675	0,552355357779763
ISG20L2	0,086974396458714	0,294784583643882	0,606077103971822
FURIN	0,101232494238831	0,222679298958779	0,603002477052882
PAF1	0,01317262552922	0,873924244511153	0,959272102705701
GBA2	0,050663944343155	0,541668504268149	0,791886909095403
PRPF38B	0,021278856624125	0,797701770166438	0,921390359248425
LAMA5	0,2267929623554	0,006068398721684	0,552355357779763
LUC7L3	0,098288052025721	0,236426458193996	0,603002477052882
RNPS1	-0,074142108456609	0,371799873333283	0,682468557273925
DVL3	0,034219434672281	0,680190468463133	0,838412232110432
GOLGA2	-0,196245599197694	0,018081198996074	0,552355357779763
UBALD2	0,101232494238831	0,222679298958779	0,603002477052882
MYL12B	0,111213162684913	0,180355743678062	0,594249052887975
MTCH1	0,186985004406677	0,023950899022102	0,552355357779763
TCP1	0,086974396458714	0,294784583643882	0,606077103971822
VEGFB	0,06701305956655	0,419533219074171	0,713292980423178
MAVS	0,086974396458714	0,294784583643882	0,606077103971822
MSL1	0,021278856624125	0,797701770166438	0,921390359248425
C1QB	-0,044584271021976	0,591228369373069	0,828011909571354
NXF1	0,005066394434316	0,951335967243086	0,97406744202984
TPD52L2	0,011146067755494	0,893193658096713	0,962777733008559
RAB34	-0,048477532452398	0,559250871598505	0,791886909095403
TOB1	0,101232494238831	0,222679298958779	0,603002477052882
A2M	-0,036685342448086	0,658556314594888	0,838412232110432
SLC35A4	0,139729358245147	0,092343503164363	0,552355357779763
BCL9L	0,039047408906422	0,638097526938507	0,838412232110432
MEPCE	0,09482372711558	0,25335621990649	0,606077103971822
SNX17	0,005066394434316	0,951335967243086	0,97406744202984
KAT2A	0,097719108096209	0,239150514601298	0,603002477052882
BAZ2A	0,025275718792026	0,759863370190824	0,893752339309116
SLC35B2	0,034219434672281	0,680190468463133	0,838412232110432
NOL3	0,060796733211786	0,463954844762876	0,744008539453924
ATP1B1	0,086974396458714	0,294784583643882	0,606077103971822
SCNN1A	0,071513226826278	0,388995859390303	0,687092342703147
GNAS	0,056718160678905	0,494467707648868	0,764865465332123
PNRC2	0,105509923572866	0,203742891600147	0,603002477052882
HP1BP3	0,005066394434316	0,951335967243086	0,97406744202984
DDX41	0,138398761693078	0,094410668493963	0,552355357779763
TMEM30B	-0,063836569872375	0,441912477867493	0,723385393706661
HCFC1	0,158522108689405	0,056192669206464	0,552355357779763
AHNAK2	0,147254288805873	0,072033936281202	0,552355357779763
ANKZF1	0,118342211574972	0,154002270285471	0,567613468110153
UBE2Z	0,037491318813935	0,651545671496924	0,838412232110432
IRF1	0,142580977801171	0,085885396080886	0,552355357779763
SERPINB1	0,142580977801171	0,085885396080886	0,552355357779763
PNPLA2	0,011641688087999	0,888474803203423	0,962777733008559
NUFIP2	-0,096955064904796	0,242843410019351	0,603002477052882
ANXA1	0,086974396458714	0,294784583643882	0,606077103971822
ZNF281	-0,04134848356234	0,618428428185499	0,838412232110432
NOLC1	-0,063836569872375	0,441912477867493	0,723385393706661
TRIB1	0,135359060844378	0,1029918285162	0,552355357779763
ZNF146	0,094103445348773	0,256979626477894	0,606077103971822
PRRC2C	-0,036444248312661	0,660659310458196	0,838412232110432
FBRS	-0,101429983034965	0,218237052722637	0,603002477052882
LRP1	0,059331512277492	0,472792217923978	0,745445398812653
SHMT2	-0,048477532452398	0,559250871598505	0,791886909095403
ADNP	0,049650665456292	0,549782551926431	0,791886909095403
EIF3A	0,048477532452398	0,559250871598505	0,791886909095403
CALU	0,133752813065929	0,107142577409096	0,552355357779763
COPG1	0,198602661825168	0,016741143415011	0,552355357779763
HNRNPA0	0,101232494238831	0,222679298958779	0,603002477052882
SF3B1	0,016648440638613	0,841054264731703	0,93793149813784
MPEG1	0,094103445348773	0,256979626477894	0,606077103971822
RELA	0,162727490321487	0,049414568795893	0,552355357779763
EIF4H	0,005066394434316	0,951335967243086	0,97406744202984
USF2	0,137205609608557	0,09837922474483	0,552355357779763
CLTC	0,003039836660589	0,970789981820685	0,980326229186311
TCEAL8	-0,048477532452398	0,559250871598505	0,791886909095403
ERGIC3	0,104775192791989	0,206909392443987	0,603002477052882
CD93	0,098442953341366	0,235688618383025	0,603002477052882
MIEN1	0,06701305956655	0,419533219074171	0,713292980423178
CHPF	0,027358529945304	0,741734271157754	0,884574049594166
TBCC	0,034219434672281	0,680190468463133	0,838412232110432
ADM	-0,018535527114152	0,823320120852238	0,927108828771196
PLAU	0,028371808832167	0,732528934321646	0,881779560284136
PNISR	0,062823290985512	0,449192536829738	0,727076486809585
MAZ	-0,077009195401596	0,353592478506829	0,682468557273925
IGFBP4	0,028371808832167	0,732528934321646	0,881779560284136
CST3	0,131174499577077	0,114081130573805	0,552355357779763
ERP29	0,090638857256562	0,274910084292534	0,606077103971822
RIC8A	0,123309029933052	0,136486304242434	0,552355357779763
EIF3B	0,16151811159063	0,050846833219914	0,552355357779763
NUCKS1	0,086974396458714	0,294784583643882	0,606077103971822
RBM15B	-0,074142108456609	0,371799873333283	0,682468557273925
UBQLN2	0,054717059890607	0,509821806907933	0,773004155606718
AP1G2	0,101232494238831	0,222679298958779	0,603002477052882
SHC1	-0,078419537790644	0,344846576491283	0,673958708427832
RPL7L1	-0,004277429334035	0,958906859274511	0,97406744202984
DAZAP1	0,034219434672281	0,680190468463133	0,838412232110432
FKBP10	0,111213162684913	0,180355743678062	0,594249052887975
CYCS	0,101232494238831	0,222679298958779	0,603002477052882
ZMIZ2	0,034219434672281	0,680190468463133	0,838412232110432
TMEM214	0,131174499577077	0,114081130573805	0,552355357779763
ATP2A2	0,02993576936914	0,718396463006372	0,875841710509891
PCED1A	-0,096955064904796	0,242843410019351	0,603002477052882
HDGF	-0,065587249788539	0,429494951008717	0,714434967050099
CHTOP	0,072716298678597	0,381067073808592	0,682468557273925
EWSR1	-0,01317262552922	0,873924244511153	0,959272102705701
DPM2	0,135779370839655	0,101927075062729	0,552355357779763
B2M	0,12547126046503	0,130683551943612	0,552355357779763
ILF3	0,131174499577077	0,114081130573805	0,552355357779763
RBM15	0,131174499577077	0,114081130573805	0,552355357779763
IRF2BPL	-0,026345251058441	0,750976710814834	0,889405597600978
SLC50A1	0,096955064904796	0,242843410019351	0,603002477052882
TNKS1BP1	0,156331240038841	0,059680383341289	0,552355357779763
PPIA	0,105509923572866	0,203742891600147	0,603002477052882
ZKSCAN1	0,044584271021976	0,591228369373069	0,828011909571354
CHD3	0,101232494238831	0,222679298958779	0,603002477052882
PDIA4	0,034219434672281	0,680190468463133	0,838412232110432
CBX3	0,105509923572866	0,203742891600147	0,603002477052882
SPP1	0,156044948576917	0,060149131891265	0,552355357779763
PURB	-0,124045450687019	0,135113759258289	0,552355357779763
KPNB1	-0,04134848356234	0,618428428185499	0,838412232110432
ATP6AP1	0,005703239112047	0,945227989432251	0,97406744202984
CNN2	0,024862052998757	0,76382411441783	0,896359805504029
TMEM259	-0,001013278886863	0,990261393149104	0,992007929896102
LAMB2	0,06701305956655	0,419533219074171	0,713292980423178
HDLBP	0,048229850650281	0,561259976480976	0,792548428327531
SRSF9	0,086974396458714	0,294784583643882	0,606077103971822
CDK2AP2	0,113487235328667	0,171608470486599	0,591991636443705
PPP1R35	0,059884010676492	0,47069072227984	0,744415480774886
IER5	0,098122799598847	0,237215402410272	0,603002477052882
STOML2	0,051329152008422	0,536374406835717	0,791886909095403
DPM3	0,086974396458714	0,294784583643882	0,606077103971822
HSPA9	0,034219434672281	0,680190468463133	0,838412232110432
DUSP6	-0,01621246218981	0,845163273490477	0,938259012039104
MKI67	0,126341219193701	0,127104803423457	0,552355357779763
EMD	0,10836154312889	0,191787230493092	0,603002477052882
EIF4B	0,116527071989257	0,160416775769566	0,576602956262638
CCT5	-0,096955064904796	0,242843410019351	0,603002477052882
TRA2A	0,008106231094905	0,922212845430357	0,97406744202984
RNF26	0,049061399799424	0,554528612066085	0,791886909095403
ATP1A1	0,065863127646102	0,427556817016133	0,714434967050099
IRF3	-0,002026557773726	0,980524237053632	0,98628073942381
U2AF2	-0,059884010676492	0,47069072227984	0,744415480774886
IVNS1ABP	0,142580977801171	0,085885396080886	0,552355357779763
SF3B2	0,150559810992677	0,069735395632193	0,552355357779763
OXA1L	0,111213162684913	0,180355743678062	0,594249052887975
PABPC4	0,034219434672281	0,680190468463133	0,838412232110432
NDRG1	0,048477532452398	0,559250871598505	0,791886909095403
MCM7	0,034219434672281	0,680190468463133	0,838412232110432
ROMO1	0,039922673784328	0,630584892797613	0,838412232110432
FAM50A	0,077334070870278	0,351565513459964	0,682468557273925
CSDE1	0,128322880021054	0,12216202855122	0,552355357779763
TRA2B	0,086974396458714	0,294784583643882	0,606077103971822
KHNYN	-0,004277429334035	0,958906859274511	0,97406744202984
CDV3	-0,004277429334035	0,958906859274511	0,97406744202984
RNF213	0,10350723239066	0,208308085530125	0,603002477052882
SLC25A1	-0,065587249788539	0,429494951008717	0,714434967050099
HNRNPF	0,074007874273707	0,372666335955662	0,682468557273925
RHOT2	0,034219434672281	0,680190468463133	0,838412232110432
KHSRP	0,107380374492661	0,195841227767051	0,603002477052882
OGT	-0,02993576936914	0,718396463006372	0,875841710509891
VCP	0,136877738689124	0,099185965642996	0,552355357779763
PDIA3	-0,088400206236726	0,286940035661918	0,606077103971822
MYL12A	0,022292135510988	0,788292611369803	0,91463296217625
COL6A3	0,225107431948224	0,00669558467289	0,552355357779763
MTA2	0,157994338337126	0,057016935329114	0,552355357779763
PRKCSH	0,076993728012632	0,353689166610999	0,682468557273925
KIAA0100	0,106729584344221	0,198564591294812	0,603002477052882
CHPF2	0,111213162684913	0,180355743678062	0,594249052887975
DDX3X	-0,05405069469428	0,514989535966905	0,778543004373498
SRRT	0,155031669690054	0,061832771059542	0,552355357779763
KMT2D	0,126101210759155	0,125639610640865	0,552355357779763
PARP14	0,053564548141626	0,518776745999563	0,779682010069519
CYBA	0,005703239112047	0,945227989432251	0,97406744202984
TNFAIP2	0,135779370839655	0,101927075062729	0,552355357779763
FOSL2	-0,018535527114152	0,823320120852238	0,927108828771196
ADAR	0,180363641861632	0,029807503080517	0,552355357779763
TPM4	0,066876406532965	0,420482048770861	0,713292980423178
ACIN1	0,152287529490183	0,066589087560052	0,552355357779763
FOS	0,086974396458714	0,294784583643882	0,606077103971822
S100A10	0,022812956448187	0,783468242653627	0,913538817759498
DYNC1H1	0,135559843656422	0,101227397927732	0,552355357779763
INPPL1	0,050724498097709	0,54118550643817	0,791886909095403
HNRNPD	0,128322880021054	0,12216202855122	0,552355357779763
TRIM56	0,133752813065929	0,107142577409096	0,552355357779763
CD14	-0,01621246218981	0,845163273490477	0,938259012039104
FASTK	-0,096955064904796	0,242843410019351	0,603002477052882
NDUFV1	0,11754035087612	0,156811502863116	0,567613468110153
ATN1	-0,034219434672281	0,680190468463133	0,838412232110432
SSRP1	0,163137900784959	0,049398069552058	0,552355357779763
ATP6V1F	0,139729358245147	0,092343503164363	0,552355357779763
CTDSP1	0,086974396458714	0,294784583643882	0,606077103971822
IER2	0,072716298678597	0,381067073808592	0,682468557273925
RPL31	0,086974396458714	0,294784583643882	0,606077103971822
TNFRSF1A	-0,096955064904796	0,242843410019351	0,603002477052882
APRT	0,028516195560234	0,73122031500774	0,881779560284136
SERPINH1	-0,004277429334035	0,958906859274511	0,97406744202984
CLK1	0,086974396458714	0,294784583643882	0,606077103971822
MIDN	0,048477532452398	0,559250871598505	0,791886909095403
PPP1R15B	0,055590136445228	0,502047068419552	0,764865465332123
MOGS	-0,064849848759238	0,434700428261531	0,720761355246538
TLN1	-0,027441121921711	0,740982542263711	0,884574049594166
SF3B4	0,155031669690054	0,061832771059542	0,552355357779763
UBE2M	0,086128705383364	0,29950470274244	0,610894512736565
RPL28	0,139729358245147	0,092343503164363	0,552355357779763
EIF3G	0,086974396458714	0,294784583643882	0,606077103971822
EHBP1L1	0,106438291090275	0,199792497793606	0,603002477052882
UTP3	0,118079979178273	0,154916732839001	0,567613468110153
SRP14	0,034219434672281	0,680190468463133	0,838412232110432
IRAK1	0,086974396458714	0,294784583643882	0,606077103971822
COL6A2	0,128205659242753	0,122503543512693	0,552355357779763
MMP14	0,105509923572866	0,203742891600147	0,603002477052882
CCT6A	0,072344775975421	0,383504920439496	0,684449753839934
ANXA2	0,105509923572866	0,203742891600147	0,603002477052882
HNRNPH3	0,059884010676492	0,47069072227984	0,744415480774886
DTX3L	0,035464761040209	0,669230540596756	0,838412232110432
IGFBP3	0,069613748396518	0,400182111257712	0,699638112879129
RBM39	0,072716298678597	0,381067073808592	0,682468557273925
COPS6	0,122606745310435	0,139700771422897	0,552355357779763
CNBP	0,011146067755494	0,893193658096713	0,962777733008559
TUBA1A	-0,124045450687019	0,135113759258289	0,552355357779763
MORF4L2	-0,067889685419828	0,413476503853579	0,713292980423178
NCL	0,044200103118363	0,594428783330408	0,828011909571354
FASN	-0,065692382782279	0,428755755331638	0,714434967050099
NDUFB10	-0,105381004233762	0,204295934375222	0,603002477052882
KCTD12	0,006079673321179	0,941619099045772	0,97406744202984
YBX1	0,034219434672281	0,680190468463133	0,838412232110432
UBXN1	0,163738220075036	0,048018791565649	0,552355357779763
YIPF3	0,043570992135113	0,59968678963419	0,833078405059389
WDR6	-0,011406478224094	0,890713779550835	0,962777733008559
HEXIM1	0,136877738689124	0,099185965642996	0,552355357779763
PLXNB2	0,1380371587577	0,096356648953503	0,552355357779763
GANAB	0,062735630232515	0,449825530749899	0,727076486809585
PSMA7	-0,048477532452398	0,559250871598505	0,791886909095403
RRAGA	0,136877738689124	0,099185965642996	0,552355357779763
PNMA1	0,142580977801171	0,085885396080886	0,552355357779763
PSMD2	-0,124045450687019	0,135113759258289	0,552355357779763
FBXW5	0,086974396458714	0,294784583643882	0,606077103971822
SON	-0,014258097780117	0,863633016765733	0,952590924072075
IMPDH2	-0,105381004233762	0,204295934375222	0,603002477052882
MAGEF1	0,072716298678597	0,381067073808592	0,682468557273925
CYC1	0,101232494238831	0,222679298958779	0,603002477052882
HMGN1	0,123620024197298	0,136457857568863	0,552355357779763
SRSF3	0,034219434672281	0,680190468463133	0,838412232110432
HSP90AA1	0,081794512702753	0,324483139998019	0,648966279996038
COL6A1	0,133752813065929	0,107142577409096	0,552355357779763
C1QA	0,11450051421553	0,167814743781926	0,588454768157093
AP2M1	-0,055606581342457	0,502966006385715	0,764865465332123
PNRC1	0,034219434672281	0,680190468463133	0,838412232110432
CHCHD2	-0,088400206236726	0,286940035661918	0,606077103971822
CCNL2	0,166177737445548	0,045310848917695	0,552355357779763
NOP10	-0,096955064904796	0,242843410019351	0,603002477052882
MYH9	0,138819207500245	0,094484963497076	0,552355357779763
AHNAK	0,050036580816185	0,543246592215178	0,791886909095403
IGFBP5	0,194549546277715	0,019102704804644	0,552355357779763
GNB2	0,114064782240937	0,169438337912937	0,588454768157093
RPS3	0,175297247427316	0,03471993547597	0,552355357779763
CAPNS1	0,025664576004211	0,757205582460227	0,892668966478341
HNRNPAB	-0,090181820930816	0,277337677080093	0,606077103971822
EGR1	-0,124045450687019	0,135113759258289	0,552355357779763
BSG	0,122619640909007	0,139659130778079	0,552355357779763
SYNGR2	0,072716298678597	0,381067073808592	0,682468557273925
MLEC	-0,018535527114152	0,823320120852238	0,927108828771196
RPS4X	0,086974396458714	0,294784583643882	0,606077103971822
RPL10	-0,096955064904796	0,242843410019351	0,603002477052882
DSP	0,030587136976698	0,712538461423079	0,875841710509891
VEGFA	0,086974396458714	0,294784583643882	0,606077103971822
APH1A	0,027358529945304	0,741734271157754	0,884574049594166
PHB2	-0,056743617664334	0,494273986083592	0,764865465332123
NOP56	0,018535527114152	0,823320120852238	0,927108828771196
GRN	0,185435460258838	0,02550061635545	0,552355357779763
ZFP36L2	0,142580977801171	0,085885396080886	0,552355357779763
MRPL41	0,055606581342457	0,502966006385715	0,764865465332123
BTG2	-0,096955064904796	0,242843410019351	0,603002477052882
KLF6	0,140845765273971	0,089770171435988	0,552355357779763
COX5B	0,086974396458714	0,294784583643882	0,606077103971822
AURKAIP1	0,059884010676492	0,47069072227984	0,744415480774886
RPL6	-0,003039836660589	0,970789981820685	0,980326229186311
SET	0,072716298678597	0,381067073808592	0,682468557273925
DUSP1	0,018239019963536	0,826100862990677	0,927108828771196
NFE2L1	0,096261494251995	0,246230240070501	0,606077103971822
RPL4	-0,132739534179066	0,10982846649544	0,552355357779763
BGN	-0,048477532452398	0,559250871598505	0,791886909095403
RBM3	0,018535527114152	0,823320120852238	0,927108828771196
HNRNPA3	0,086974396458714	0,294784583643882	0,606077103971822
ARF6	0,044200103118363	0,594428783330408	0,828011909571354
EID1	0,118342211574972	0,154002270285471	0,567613468110153
RPS19	0,081271157346667	0,327588539480736	0,650117796498449
SOX4	-0,004277429334035	0,958906859274511	0,97406744202984
CENPB	-0,122606745310435	0,139700771422897	0,552355357779763
MARCKS	0,152173494293127	0,066793087174146	0,552355357779763
AEBP1	0,14388560193456	0,083055007683	0,552355357779763
RPL21	0,055606581342457	0,502966006385715	0,764865465332123
SF1	0,034219434672281	0,680190468463133	0,838412232110432
MRPS34	-0,000831549149143	0,992007929896102	0,992007929896102
APOE	-0,018535527114152	0,823320120852238	0,927108828771196
PSAP	-0,04134848356234	0,618428428185499	0,838412232110432
PLEC	0,096880932590754	0,236736987964445	0,603002477052882
NFKBIA	-0,004277429334035	0,958906859274511	0,97406744202984
PKM	-0,069864679122574	0,400022192963516	0,699638112879129
CSTB	-0,018535527114152	0,823320120852238	0,927108828771196
THBS1	0,073969358741006	0,372915179049221	0,682468557273925
TRIM28	0,139729358245147	0,092343503164363	0,552355357779763
PNN	0,105606741941132	0,20332827375058	0,603002477052882
JUND	0,122619640909007	0,139659130778079	0,552355357779763
HNRNPA2B1	0,03908281000971	0,637792940594404	0,838412232110432
EIF4G1	0,186267009407981	0,024848478414543	0,552355357779763
SPARC	-0,008315491491428	0,920211411362936	0,97406744202984
FUS	0,007092952208042	0,931910912716727	0,97406744202984
SLC25A5	0,018535527114152	0,823320120852238	0,927108828771196
TGOLN2	-0,124045450687019	0,135113759258289	0,552355357779763
GRINA	-0,062735630232515	0,449825530749899	0,727076486809585
IRF2BP2	-0,034219434672281	0,680190468463133	0,838412232110432
MDK	0,074982637627869	0,366402821897179	0,682468557273925
RPL24	0,118342211574972	0,154002270285471	0,567613468110153
TIMP1	-0,072888496625322	0,379940384589351	0,682468557273925
HNRNPU	0,086974396458714	0,294784583643882	0,606077103971822
ACADVL	-0,048477532452398	0,559250871598505	0,791886909095403
GPX4	0,134026119133101	0,106427110171544	0,552355357779763
RPS14	0,034219434672281	0,680190468463133	0,838412232110432
SFPQ	0,13071297640534	0,115359673568154	0,552355357779763
GLUL	0,086974396458714	0,294784583643882	0,606077103971822
RPL5	-0,088400206236726	0,286940035661918	0,606077103971822
DDIT4	0,108420840894352	0,191544216411283	0,603002477052882
LGALS3BP	-0,124045450687019	0,135113759258289	0,552355357779763
RPL37	-0,034219434672281	0,680190468463133	0,838412232110432
RPL15	0,131174499577077	0,114081130573805	0,552355357779763
RPL9	0,12547126046503	0,130683551943612	0,552355357779763
DDX17	0,002026557773726	0,980524237053632	0,98628073942381
XBP1	0,034451482153345	0,67814303908839	0,838412232110432
PABPC1	0,088309119909167	0,287436922104106	0,606077103971822
ZFP36L1	0,06701305956655	0,419533219074171	0,713292980423178
FLNA	0,080271510413119	0,331606375447022	0,655560296076036
COL1A2	0,035168689987517	0,670457191222797	0,838412232110432
ENO1	-0,048637386569429	0,557956049262327	0,791886909095403
EIF4A2	0,142580977801171	0,085885396080886	0,552355357779763
EEF1A1	0,111213162684913	0,180355743678062	0,594249052887975
ARHGDIA	0,027358529945304	0,741734271157754	0,884574049594166
MYL6	0,086974396458714	0,294784583643882	0,606077103971822
COL3A1	0,124013442369102	0,132023807511902	0,552355357779763
RPS20	-0,124045450687019	0,135113759258289	0,552355357779763
GSTP1	-0,124045450687019	0,135113759258289	0,552355357779763
RPL35	0,034219434672281	0,680190468463133	0,838412232110432
FN1	0,102062179567151	0,218911058345034	0,603002477052882
JUNB	0,025664576004211	0,757205582460227	0,892668966478341
ACTB	0,140845765273971	0,089770171435988	0,552355357779763
RPL29	0,118342211574972	0,154002270285471	0,567613468110153
RPL7	0,169217574106138	0,041512471381646	0,552355357779763
HSPA5	0,159084785237507	0,05532483921368	0,552355357779763
GPX1	-0,078419537790644	0,344846576491283	0,673958708427832
KRT18	0,005703239112047	0,945227989432251	0,97406744202984
ATF4	0,096955064904796	0,242843410019351	0,603002477052882
EIF4G2	0,096955064904796	0,242843410019351	0,603002477052882
UBC	0,086974396458714	0,294784583643882	0,606077103971822
RPL3	0,005703239112047	0,945227989432251	0,97406744202984
RPL13	0,118342211574972	0,154002270285471	0,567613468110153
TPI1	0,125646581971024	0,13014667243632	0,552355357779763
TXNIP	0,075995916514733	0,359961866337159	0,682468557273925
PCBP1	-0,007092952208042	0,931910912716727	0,97406744202984
DDX5	0,074007874273707	0,372666335955662	0,682468557273925
SRRM2	0,008844596975681	0,914511693975802	0,97406744202984
PTMA	-0,065587249788539	0,429494951008717	0,714434967050099
CALR	0,072716298678597	0,381067073808592	0,682468557273925
HSPB1	0,001013278886863	0,990261393149104	0,992007929896102
RPL10A	0,086974396458714	0,294784583643882	0,606077103971822
RPS16	-0,124045450687019	0,135113759258289	0,552355357779763
SAT1	0,034219434672281	0,680190468463133	0,838412232110432
HSPA8	0,078899131722124	0,34190419948319	0,67332857676
FTH1	-0,04134848356234	0,618428428185499	0,838412232110432
EEF2	-0,052690502116881	0,525621804607695	0,787666494368382
COL1A1	0,134117717660077	0,104911163701522	0,552355357779763
RPS2	0,018535527114152	0,823320120852238	0,927108828771196
RPL8	0,005703239112047	0,945227989432251	0,97406744202984
GAPDH	-0,034219434672281	0,680190468463133	0,838412232110432
MT-ND6	-0,169856228742937	0,040749691787649	0,552355357779763
MT-ND4L	-0,088975758958277	0,283813741798563	0,606077103971822
MT-ND3	-0,011116770438814	0,893472721099383	0,962777733008559
MT-ND5	-0,025534351933234	0,749693761433326	0,889405597600978
MT-ND2	0,105476847229968	0,201865555762149	0,603002477052882
MT-ATP6	0,0050669167161	0,951330956817215	0,97406744202984
MT-CYB	-0,056004696294401	0,496780084973073	0,764865465332123
MT-ND1	-0,115680721093834	0,154772363906489	0,567613468110153
MT-CO1	-0,214577962735062	0,009744098990141	0,552355357779763
MT-ND4	-0,036088493088214	0,658392912566722	0,838412232110432
MT-CO3	-0,012284162466223	0,881477435178528	0,961952020555761
MT-CO2	-0,071279096700513	0,388525761734646	0,687092342703147

## Sheet: Correlation SBS4 vs top 5% expressed genes
gene	statistic	pvalue	pvalue-corrected
BAP1	0,041822546996583	0,620316274375473	0,812390977715935
POGK	-0,106834352737419	0,205696129228794	0,464807815045805
METTL17	0,178889114704155	0,034090313962207	0,464807815045805
NOC2L	0,087912700829551	0,297710564750286	0,584614118621668
PCOLCE	0,011440582917126	0,892202683324281	0,961409180772915
TRADD	0,120005711294087	0,155169110339065	0,464807815045805
PLK2	0	1	1
IRF2BP1	-0,018673857050496	0,824515942454606	0,93554347554452
KIAA1522	0,118566041141126	0,160183495594524	0,464807815045805
EMC10	0,099845087276738	0,236928585634333	0,507422054233529
DNAJB2	0,091524663337009	0,278302525407331	0,572189992237472
TGM2	-0,003120158977398	0,970517430417064	0,985766984936161
KLHL9	0,135206889020582	0,10925047790176	0,464807815045805
FTSJ3	0,011440582917126	0,892202683324281	0,961409180772915
LASP1	0,043904528522227	0,603019019955871	0,812390977715935
EXOC8	-0,072549316218562	0,390135817757535	0,665656625481734
DHCR24	0,122932679862236	0,145343144722996	0,464807815045805
ZBTB7B	-0,032241642766447	0,702525810526538	0,870605943818566
ZNF768	0,009360476932194	0,911713090124017	0,969231136904262
CDC25B	0,120005711294087	0,155169110339065	0,464807815045805
CAPN2	0,070247245635563	0,405351213571562	0,665656625481734
CCDC85B	-0,106834352737419	0,205696129228794	0,464807815045805
SPTAN1	0,108297837021493	0,199553620381164	0,464807815045805
STARD7	0,049758465658524	0,555589097771334	0,793257767373516
ZNF830	0,146348428407424	0,082998593956193	0,464807815045805
PLEKHG2	0,176540000287095	0,036512311507	0,464807815045805
MARVELD1	0,156007948869902	0,06460716100671	0,464807815045805
CNP	0,070247245635563	0,405351213571562	0,665656625481734
LTBR	-0,054148918510747	0,521254924105618	0,768443414122191
EIF4EBP2	0,143421459839275	0,089342645366453	0,464807815045805
ANKLE2	0,067603444510291	0,423255795469405	0,685119390692971
FRAT2	0,079044027427417	0,349117139411032	0,629810414570195
GOLGA3	0,076526072511757	0,364683379586476	0,644148649853776
SCAF1	-0,078003974434951	0,355494985968573	0,63445980134669
MAGED2	0,060600017076681	0,472863586315803	0,734295720139948
NDUFS8	0,106085405231534	0,208892228162609	0,464807815045805
UBE2Q1	0,095843333534142	0,256251081393017	0,539255439084753
SMARCD2	0,143421459839275	0,089342645366453	0,464807815045805
ZNF207	-0,008299492022442	0,921494531268854	0,969231136904262
C6orf120	-0,106834352737419	0,205696129228794	0,464807815045805
USF1	-0,054148918510747	0,521254924105618	0,768443414122191
LETMD1	-0,008780905704445	0,917159202388812	0,969231136904262
RSRC2	0,014634842840742	0,862372675527675	0,957364050153834
SUPT6H	0,166408478794562	0,04870506592841	0,464807815045805
ZNHIT1	0,081955119908157	0,331654857451055	0,615417316714232
RFX5	0,122932679862236	0,145343144722996	0,464807815045805
KLHDC3	0,073174214203712	0,386066282920015	0,665656625481734
CXXC1	0,146348428407424	0,082998593956193	0,464807815045805
TOMM7	-0,106834352737419	0,205696129228794	0,464807815045805
PLXNA3	0,25622819486113	0,002404485621445	0,2846791971397
GPS1	0,065381498844996	0,43865534193897	0,698045962094832
DENND4B	0,045321266244827	0,591374227566417	0,812390977715935
DIDO1	0,170016620911617	0,044019599524054	0,464807815045805
HES1	-0,041497460112212	0,622184617484839	0,812390977715935
SLPI	0,108165511216466	0,200103443154113	0,464807815045805
TSR3	0,058539371362969	0,488046912538661	0,748824218044394
MDH2	0,070247245635563	0,405351213571562	0,665656625481734
LDB1	0,067320277067415	0,425200555702447	0,685119390692971
TAOK2	0,081124133412349	0,336580988735716	0,622311612266755
PDLIM7	0,206552170881081	0,014417877336801	0,464807815045805
ARRDC3	0,108165511216466	0,200103443154113	0,464807815045805
YBX3	0,084882088476306	0,314676881168243	0,601043443204173
SNRNP200	0,166119236381259	0,049098156511823	0,464807815045805
PIM1	-0,017561811408891	0,835209001595424	0,941402032835478
NBEAL2	0,146348428407424	0,082998593956193	0,464807815045805
CTBP1	0,205739727768384	0,014807371087623	0,464807815045805
RRBP1	0,005853937136297	0,944717508928084	0,969231136904262
ACTR2	-0,054148918510747	0,521254924105618	0,768443414122191
CXCR4	0,004160211969864	0,960696865605538	0,983661730918818
PDXK	-0,005853937136297	0,944717508928084	0,969231136904262
PPP1R9B	-0,071763656480155	0,395289127273598	0,665656625481734
UBAP2L	-0,036739237101497	0,66342551009683	0,844061168786561
C2orf68	-0,040977559954079	0,627397598186016	0,812390977715935
BCL6	0,07610118277186	0,367352221780175	0,644433590426655
EIF3D	-0,046802384660971	0,579311962528598	0,806954874633332
INTS1	0,104820625170462	0,214371038130192	0,468879632335825
SDC1	0,128966571065786	0,12659884742135	0,464807815045805
ANKRD52	0,137567522702978	0,103200100183552	0,464807815045805
RSL1D1	0,009360476932194	0,911713090124017	0,969231136904262
CAPRIN1	-0,065523338525359	0,437662778800565	0,698045962094832
ABCF3	-0,008535213672772	0,91946910901611	0,969231136904262
LYPLA2	0,008780905704445	0,917159202388812	0,969231136904262
FKBP8	0,191369750613747	0,023400053805676	0,464807815045805
MFSD10	-0,106834352737419	0,205696129228794	0,464807815045805
ZRANB2	0,019761006856854	0,814926147350904	0,92876283755735
SDF4	0,122932679862236	0,145343144722996	0,464807815045805
MYADM	0,114405829171262	0,175361624220375	0,464807815045805
ARFGAP2	0,011440582917126	0,892202683324281	0,961409180772915
ENO2	0,120005711294087	0,155169110339065	0,464807815045805
OXLD1	0,193449856598679	0,021935742308608	0,464807815045805
UFC1	0,040977559954079	0,627397598186016	0,812390977715935
STIP1	0,023415748545188	0,781497989872061	0,910861602708026
SDR39U1	-0,106834352737419	0,205696129228794	0,464807815045805
FCGR3A	0,045762331668505	0,587770125674748	0,812390977715935
KRT8	0,049758465658524	0,555589097771334	0,793257767373516
XPO1	0,104005299246602	0,217957378287379	0,474703781524206
BCL2L1	0,032196654249633	0,702921141409932	0,870605943818566
SERPINE1	0,03319796808977	0,693429519335812	0,867208693281283
PRRC2B	0,135206889020582	0,10925047790176	0,464807815045805
DCAF16	0,055612402794821	0,510057835125788	0,768443414122191
DBNL	0,180969220689087	0,032061633597257	0,464807815045805
HERPUD1	-0,106834352737419	0,205696129228794	0,464807815045805
GPRC5A	0,081955119908157	0,331654857451055	0,615417316714232
RAD21	0,158088054854834	0,06112277751478	0,464807815045805
KPNA2	0,011440582917126	0,892202683324281	0,961409180772915
C3	0,084698759867381	0,315723209465227	0,601043443204173
AP5B1	0,15534088884445	0,065758673812823	0,464807815045805
HGS	0,146348428407424	0,082998593956193	0,464807815045805
GID8	0,039522013713709	0,639676207838017	0,821983927071851
TMEM185B	-0,106834352737419	0,205696129228794	0,464807815045805
COPA	-0,106834352737419	0,205696129228794	0,464807815045805
ITGA3	0,135220827156697	0,109213948248769	0,464807815045805
ARMCX3	0,026459162385593	0,753963346538047	0,894183977210946
MAN2C1	0,108165511216466	0,200103443154113	0,464807815045805
UBTF	0,087809057044454	0,298280504785972	0,584614118621668
ZSWIM8	0,090736025612603	0,282464826067207	0,573861346239306
PSMG3	0,122932679862236	0,145343144722996	0,464807815045805
ARPC2	-0,020488779977039	0,808240519717106	0,925246385600428
TMUB1	0,005853937136297	0,944717508928084	0,969231136904262
PEBP1	-0,002926968568148	0,972342142728859	0,985766984936161
NCSTN	0,035123622817782	0,677372581097987	0,853356634030307
PSMC3	0,146348428407424	0,082998593956193	0,464807815045805
SEC16A	0,096586305111926	0,252583282088296	0,534270810672363
KMT2B	0,162255886081639	0,052705684094402	0,464807815045805
RHOA	0,084882088476306	0,314676881168243	0,601043443204173
TKT	0,043904528522227	0,603019019955871	0,812390977715935
HMG20B	0,117078742725939	0,165491429939441	0,464807815045805
HNRNPUL1	0,141447206975378	0,093838170012414	0,464807815045805
CDK16	0,156007948869902	0,06460716100671	0,464807815045805
MBD6	0,143421459839275	0,089342645366453	0,464807815045805
EXOSC6	0,099845087276738	0,236928585634333	0,507422054233529
OS9	0,13464055413483	0,110742940433865	0,464807815045805
POSTN	0,142842352263154	0,089463768542661	0,464807815045805
ARFGAP1	0,002926968568148	0,972342142728859	0,985766984936161
SLC1A5	0,13464055413483	0,110742940433865	0,464807815045805
TOB2	0,146348428407424	0,082998593956193	0,464807815045805
SRSF4	0,17501236582895	0,038164796429579	0,464807815045805
ISG20L2	0,122932679862236	0,145343144722996	0,464807815045805
FURIN	0,137567522702978	0,103200100183552	0,464807815045805
PAF1	0,028081430796582	0,739410571336936	0,892152661190575
GBA2	0,028081430796582	0,739410571336936	0,892152661190575
PRPF38B	-0,033281695758913	0,693409101537295	0,867208693281283
LAMA5	0,319790906735701	0,000141871407987	0,07292190370548
LUC7L3	0,099845087276738	0,236928585634333	0,507422054233529
RNPS1	-0,054148918510747	0,521254924105618	0,768443414122191
DVL3	-0,040977559954079	0,627397598186016	0,812390977715935
GOLGA2	0,08535213672772	0,312004558010087	0,601043443204173
UBALD2	0,137567522702978	0,103200100183552	0,464807815045805
MYL12B	0,087809057044454	0,298280504785972	0,584614118621668
MTCH1	0,181551387990929	0,031098512801486	0,464807815045805
TCP1	0,122932679862236	0,145343144722996	0,464807815045805
VEGFB	0,093662994180751	0,267227604329532	0,556093071357812
MAVS	-0,106834352737419	0,205696129228794	0,464807815045805
MSL1	-0,080084080419883	0,342812438008274	0,629810414570195
C1QB	-0,151847736900038	0,072068114172705	0,464807815045805
NXF1	0,068643497502757	0,416157661758356	0,679063613154905
TPD52L2	0,007280370947262	0,93127686922976	0,969231136904262
RAB34	0,005853937136297	0,944717508928084	0,969231136904262
TOB1	0,140494491271127	0,096071556105249	0,464807815045805
A2M	0,032519957691148	0,700081945432467	0,870605943818566
SLC35A4	0,117078742725939	0,165491429939441	0,464807815045805
BCL9L	-0,036739237101497	0,66342551009683	0,844061168786561
MEPCE	0,014859431555681	0,860282180784595	0,957364050153834
SNX17	0,072803709472621	0,388475990415777	0,665656625481734
KAT2A	0,144136486090105	0,087757905722453	0,464807815045805
BAZ2A	-0,071843773945463	0,392911936269046	0,665656625481734
SLC35B2	-0,106834352737419	0,205696129228794	0,464807815045805
NOL3	0,089444557352077	0,289371717239893	0,583282598671785
ATP1B1	0,122932679862236	0,145343144722996	0,464807815045805
SCNN1A	0,041822546996583	0,620316274375473	0,812390977715935
GNAS	0,071315626472548	0,398246184794013	0,665656625481734
PNRC2	0,070247245635563	0,405351213571562	0,665656625481734
HP1BP3	0,019761006856854	0,814926147350904	0,92876283755735
DDX41	0,092718992837464	0,27051553710302	0,560665266415131
TMEM30B	-0,003120158977398	0,970517430417064	0,985766984936161
HCFC1	0,215461757557374	0,010703980312911	0,464807815045805
AHNAK2	0,047150259196161	0,571108009100752	0,806691336791379
ANKZF1	0,079028151340009	0,349213945821995	0,629810414570195
UBE2Z	0,141447206975378	0,093838170012414	0,464807815045805
IRF1	0,146348428407424	0,082998593956193	0,464807815045805
SERPINB1	0,146348428407424	0,082998593956193	0,464807815045805
PNPLA2	-0,026459162385593	0,753963346538047	0,894183977210946
NUFIP2	0,081955119908157	0,331654857451055	0,615417316714232
ANXA1	-0,106834352737419	0,205696129228794	0,464807815045805
ZNF281	0,020488779977039	0,808240519717106	0,925246385600428
NOLC1	-0,151847736900038	0,072068114172705	0,464807815045805
TRIB1	0,252610336446576	0,002769252890464	0,2846791971397
ZNF146	-0,043904528522227	0,603019019955871	0,812390977715935
PRRC2C	0,017367639357071	0,837005309349832	0,941402032835478
FBRS	0,046962704208848	0,575083643545373	0,806954874633332
LRP1	0,078001084875961	0,353331969227086	0,63445980134669
SHMT2	-0,106834352737419	0,205696129228794	0,464807815045805
ADNP	0,070723603487689	0,402173989456625	0,665656625481734
EIF3A	0,029269685681485	0,728809734455825	0,885598589858851
CALU	0,187209538643883	0,026584845458491	0,464807815045805
COPG1	0,205930492508271	0,014715092794739	0,464807815045805
HNRNPA0	0,140494491271127	0,096071556105249	0,464807815045805
SF3B1	-0,016345374711249	0,846476202378149	0,94924043656273
MPEG1	-0,043904528522227	0,603019019955871	0,812390977715935
RELA	0,106855959788946	0,204495243288322	0,464807815045805
EIF4H	0,168488584779495	0,045955257920537	0,464807815045805
USF2	0,079377487156779	0,347087766624407	0,629810414570195
CLTC	0,066563391517825	0,430424301489565	0,691369034267615
TCEAL8	0,052685434226673	0,532577207111165	0,777683762656644
ERGIC3	0,070842273484007	0,401384811310328	0,665656625481734
CD93	0,079497958822893	0,346356448582979	0,629810414570195
MIEN1	0,093662994180751	0,267227604329532	0,556093071357812
CHPF	0,011440582917126	0,892202683324281	0,961409180772915
TBCC	-0,106834352737419	0,205696129228794	0,464807815045805
ADM	0,131713585566681	0,118714567608114	0,464807815045805
PLAU	0,160168160839766	0,057795503771421	0,464807815045805
PNISR	0,139367100990446	0,098769157013499	0,464807815045805
MAZ	0,106085405231534	0,208892228162609	0,464807815045805
IGFBP4	0,046802384660971	0,579311962528598	0,806954874633332
CST3	0,13464055413483	0,110742940433865	0,464807815045805
ERP29	0,037554940160197	0,656427497528508	0,839312770471774
RIC8A	0,010374365028053	0,901957327744121	0,969231136904262
EIF3B	0,086593550335694	0,303245322239562	0,590409453148239
NUCKS1	-0,106834352737419	0,205696129228794	0,464807815045805
RBM15B	-0,054148918510747	0,521254924105618	0,768443414122191
UBQLN2	-0,031201589773981	0,71168551493011	0,87934219873576
AP1G2	0,137567522702978	0,103200100183552	0,464807815045805
SHC1	-0,106834352737419	0,205696129228794	0,464807815045805
RPL7L1	-0,005853937136297	0,944717508928084	0,969231136904262
DAZAP1	-0,106834352737419	0,205696129228794	0,464807815045805
FKBP10	0,087809057044454	0,298280504785972	0,584614118621668
CYCS	0,140494491271127	0,096071556105249	0,464807815045805
ZMIZ2	-0,040977559954079	0,627397598186016	0,812390977715935
TMEM214	0,13464055413483	0,110742940433865	0,464807815045805
ATP2A2	0,109250735011481	0,195626823541354	0,464807815045805
PCED1A	0,081955119908157	0,331654857451055	0,615417316714232
HDGF	-0,106834352737419	0,205696129228794	0,464807815045805
CHTOP	0,040977559954079	0,627397598186016	0,812390977715935
EWSR1	0,047842437653437	0,57091137075662	0,806691336791379
DPM2	0,043682225683573	0,604855551268395	0,812390977715935
B2M	-0,049758465658524	0,555589097771334	0,793257767373516
ILF3	0,13464055413483	0,110742940433865	0,464807815045805
RBM15	0,13464055413483	0,110742940433865	0,464807815045805
IRF2BPL	-0,067603444510291	0,423255795469405	0,685119390692971
SLC50A1	0,105370868453345	0,211974876953886	0,465620028864518
TNKS1BP1	0,175825401659102	0,037277565291679	0,464807815045805
PPIA	0,070247245635563	0,405351213571562	0,665656625481734
ZKSCAN1	-0,013520688902058	0,872757311646475	0,961409180772915
CHD3	0,140494491271127	0,096071556105249	0,464807815045805
PDIA4	-0,106834352737419	0,205696129228794	0,464807815045805
CBX3	0,070247245635563	0,405351213571562	0,665656625481734
SPP1	0,15392784288497	0,068253858276932	0,464807815045805
PURB	-0,106834352737419	0,205696129228794	0,464807815045805
KPNB1	0,020488779977039	0,808240519717106	0,925246385600428
ATP6AP1	0,128786616998533	0,127129236787859	0,464807815045805
CNN2	0,048486078823261	0,564472948438695	0,80370940581022
TMEM259	0,002080105984932	0,980342467795701	0,989972550976405
LAMB2	0,055612402794821	0,510057835125788	0,768443414122191
HDLBP	-0,016216905978267	0,847668016307963	0,94924043656273
SRSF9	-0,106834352737419	0,205696129228794	0,464807815045805
CDK2AP2	-0,111285670193864	0,187431269771433	0,464807815045805
PPP1R35	0,061466339931118	0,466558802644284	0,72670068048231
IER5	0,045236632465691	0,592066959909066	0,812390977715935
STOML2	0,032196654249633	0,702921141409932	0,870605943818566
DPM3	0,122932679862236	0,145343144722996	0,464807815045805
HSPA9	-0,106834352737419	0,205696129228794	0,464807815045805
DUSP6	0,056162861593165	0,505879087578487	0,768443414122191
MKI67	0,115155451811389	0,17150014504688	0,464807815045805
EMD	0,125859648430384	0,136000901345025	0,464807815045805
EIF4B	0,011440582917126	0,892202683324281	0,961409180772915
CCT5	0,081955119908157	0,331654857451055	0,615417316714232
TRA2A	-0,107125458224	0,204463487971218	0,464807815045805
RNF26	-0,040969025629305	0,62746929601795	0,812390977715935
ATP1A1	0,106085405231534	0,208892228162609	0,464807815045805
IRF3	-0,023921218826718	0,776904801956291	0,910861602708026
U2AF2	-0,054148918510747	0,521254924105618	0,768443414122191
IVNS1ABP	0,146348428407424	0,082998593956193	0,464807815045805
SF3B2	0,08618470302295	0,307308058208634	0,596061667619765
OXA1L	0,087809057044454	0,298280504785972	0,584614118621668
PABPC4	-0,106834352737419	0,205696129228794	0,464807815045805
NDRG1	0,029269685681485	0,728809734455825	0,885598589858851
MCM7	-0,106834352737419	0,205696129228794	0,464807815045805
ROMO1	0,099516931317048	0,238473217387914	0,508610928370903
FAM50A	0,047797196567523	0,571275577027358	0,806691336791379
CSDE1	0,11415177415779	0,17632215076702	0,464807815045805
TRA2B	0,122932679862236	0,145343144722996	0,464807815045805
KHNYN	-0,017561811408891	0,835209001595424	0,941402032835478
CDV3	-0,005853937136297	0,944717508928084	0,969231136904262
RNF213	0,190173588586519	0,023009363710848	0,464807815045805
SLC25A1	-0,106834352737419	0,205696129228794	0,464807815045805
HNRNPF	0,090473264931383	0,283860959508342	0,574427296012945
RHOT2	-0,106834352737419	0,205696129228794	0,464807815045805
KHSRP	0,183696185507486	0,029559509288666	0,464807815045805
OGT	0,06998875211673	0,407081581025005	0,666369212251122
VCP	0,143421459839275	0,089342645366453	0,464807815045805
PDIA3	0	1	1
MYL12A	0,139367100990446	0,098769157013499	0,464807815045805
COL6A3	0,259180231353237	0,002140034986669	0,2846791971397
MTA2	0,077670444422225	0,357555738156614	0,635929582742213
PRKCSH	-0,106834352737419	0,205696129228794	0,464807815045805
KIAA0100	0,107545766788019	0,20269324865033	0,464807815045805
CHPF2	0,087809057044454	0,298280504785972	0,584614118621668
DDX3X	-0,101569042705986	0,228930073637303	0,496498134386388
SRRT	0,183049326674019	0,030137319067625	0,464807815045805
KMT2D	-0,097289202861106	0,245261757344348	0,520927864772706
PARP14	-0,019317261022385	0,819009239174095	0,931351214459037
CYBA	0,128786616998533	0,127129236787859	0,464807815045805
TNFAIP2	0,085284345382213	0,312389040301126	0,601043443204173
FOSL2	0,131713585566681	0,118714567608114	0,464807815045805
ADAR	0,168488584779495	0,045955257920537	0,464807815045805
TPM4	0,108165511216466	0,200103443154113	0,464807815045805
ACIN1	0,204124375331953	0,015609423663692	0,464807815045805
FOS	0,122932679862236	0,145343144722996	0,464807815045805
S100A10	0,014634842840742	0,862372675527675	0,957364050153834
DYNC1H1	0,191689996042264	0,022668487506559	0,464807815045805
INPPL1	0,029873247854702	0,723444793387846	0,88535862809846
HNRNPD	0,11415177415779	0,17632215076702	0,464807815045805
TRIM56	0,124806359095922	0,139307872903264	0,464807815045805
CD14	0,106085405231534	0,208892228162609	0,464807815045805
FASTK	-0,106834352737419	0,205696129228794	0,464807815045805
NDUFV1	0,108165511216466	0,200103443154113	0,464807815045805
ATN1	-0,026342717113336	0,755011373753989	0,894183977210946
SSRP1	0,191369750613747	0,023400053805676	0,464807815045805
ATP6V1F	0,117078742725939	0,165491429939441	0,464807815045805
CTDSP1	0,122932679862236	0,145343144722996	0,464807815045805
IER2	0,040977559954079	0,627397598186016	0,812390977715935
RPL31	0,122932679862236	0,145343144722996	0,464807815045805
TNFRSF1A	0,081955119908157	0,331654857451055	0,615417316714232
APRT	0,049758465658524	0,555589097771334	0,793257767373516
SERPINH1	-0,005853937136297	0,944717508928084	0,969231136904262
CLK1	-0,106834352737419	0,205696129228794	0,464807815045805
MIDN	0,029269685681485	0,728809734455825	0,885598589858851
PPP1R15B	0,08403235672723	0,318360826915295	0,603828284260005
MOGS	-0,017680900871922	0,834107715950296	0,941402032835478
TLN1	-0,114371863215144	0,175489815540029	0,464807815045805
SF3B4	0,183049326674019	0,030137319067625	0,464807815045805
UBE2M	0,011440582917126	0,892202683324281	0,961409180772915
RPL28	0,117078742725939	0,165491429939441	0,464807815045805
EIF3G	0,122932679862236	0,145343144722996	0,464807815045805
EHBP1L1	0,136563418764351	0,105740270865144	0,464807815045805
UTP3	0,065721145280344	0,436280730291407	0,698045962094832
SRP14	-0,106834352737419	0,205696129228794	0,464807815045805
IRAK1	0,122932679862236	0,145343144722996	0,464807815045805
COL6A2	0,030059375810316	0,721793063499287	0,88535862809846
MMP14	0,070247245635563	0,405351213571562	0,665656625481734
CCT6A	0,187774700800983	0,026131321394144	0,464807815045805
ANXA2	0,070247245635563	0,405351213571562	0,665656625481734
HNRNPH3	0,061466339931118	0,466558802644284	0,72670068048231
DTX3L	0,116485935156194	0,167643572230641	0,464807815045805
IGFBP3	0,153113933126087	0,068818125059015	0,464807815045805
RBM39	0,040977559954079	0,627397598186016	0,812390977715935
COPS6	0,055122808600699	0,513789652901719	0,768443414122191
CNBP	0,156007948869902	0,06460716100671	0,464807815045805
TUBA1A	-0,020488779977039	0,808240519717106	0,925246385600428
MORF4L2	-0,006240317954796	0,941075101727325	0,969231136904262
NCL	0,035123622817782	0,677372581097987	0,853356634030307
FASN	0,058892974342127	0,485422930673628	0,748824218044394
NDUFB10	-0,109205564208932	0,195811679590849	0,464807815045805
KCTD12	0,108165511216466	0,200103443154113	0,464807815045805
YBX1	-0,040977559954079	0,627397598186016	0,812390977715935
UBXN1	0,191925753018982	0,022667123080708	0,464807815045805
YIPF3	-0,011440582917126	0,892202683324281	0,961409180772915
WDR6	0,067320277067415	0,425200555702447	0,685119390692971
HEXIM1	0,143421459839275	0,089342645366453	0,464807815045805
PLXNB2	0,145098632437123	0,085661330167054	0,464807815045805
GANAB	0,073174214203712	0,386066282920015	0,665656625481734
PSMA7	0,005853937136297	0,944717508928084	0,969231136904262
RRAGA	0,143421459839275	0,089342645366453	0,464807815045805
PNMA1	0,146348428407424	0,082998593956193	0,464807815045805
PSMD2	-0,002926968568148	0,972342142728859	0,985766984936161
FBXW5	0,122932679862236	0,145343144722996	0,464807815045805
SON	-0,106834352737419	0,205696129228794	0,464807815045805
IMPDH2	0,033281695758913	0,693409101537295	0,867208693281283
MAGEF1	0,040977559954079	0,627397598186016	0,812390977715935
CYC1	0,140494491271127	0,096071556105249	0,464807815045805
HMGN1	0,007280370947262	0,93127686922976	0,969231136904262
SRSF3	-0,106834352737419	0,205696129228794	0,464807815045805
HSP90AA1	0,02748994837801	0,744706054454481	0,894183977210946
COL6A1	0,021841112841786	0,795854884912246	0,921327501902915
C1QA	0,095684875306873	0,257038098396429	0,539255439084753
AP2M1	-0,014634842840742	0,862372675527675	0,957364050153834
PNRC1	-0,040977559954079	0,627397598186016	0,812390977715935
CHCHD2	0,046831497090376	0,579076031767106	0,806954874633332
CCNL2	0,176809008719223	0,036227722512562	0,464807815045805
NOP10	-0,023415748545188	0,781497989872061	0,910861602708026
MYH9	0,176809008719223	0,036227722512562	0,464807815045805
AHNAK	0,149860113932842	0,073389113618716	0,464807815045805
IGFBP5	0,124806359095922	0,139307872903264	0,464807815045805
GNB2	0,120005711294087	0,155169110339065	0,464807815045805
RPS3	0,137286995005514	0,103904842514495	0,464807815045805
CAPNS1	0,064393308499266	0,44560628645368	0,700433123049516
HNRNPAB	-0,071763656480155	0,395289127273598	0,665656625481734
EGR1	-0,106834352737419	0,205696129228794	0,464807815045805
BSG	0,023415748545188	0,781497989872061	0,910861602708026
SYNGR2	0,040977559954079	0,627397598186016	0,812390977715935
MLEC	0,131713585566681	0,118714567608114	0,464807815045805
RPS4X	0,122932679862236	0,145343144722996	0,464807815045805
RPL10	-0,023415748545188	0,781497989872061	0,910861602708026
DSP	0,136937156469217	0,104789059535098	0,464807815045805
VEGFA	0,122932679862236	0,145343144722996	0,464807815045805
APH1A	0,021841112841786	0,795854884912246	0,921327501902915
PHB2	-0,028081430796582	0,739410571336936	0,892152661190575
NOP56	-0,011707874272594	0,889700088261961	0,961409180772915
GRN	0,172411316189994	0,041124745777947	0,464807815045805
ZFP36L2	0,146348428407424	0,082998593956193	0,464807815045805
MRPL41	0,090736025612603	0,282464826067207	0,573861346239306
BTG2	-0,106834352737419	0,205696129228794	0,464807815045805
KLF6	0,172648796749359	0,040846661936077	0,464807815045805
COX5B	-0,106834352737419	0,205696129228794	0,464807815045805
AURKAIP1	0,061466339931118	0,466558802644284	0,72670068048231
RPL6	0,011440582917126	0,892202683324281	0,961409180772915
SET	0,043904528522227	0,603019019955871	0,812390977715935
DUSP1	0,050962596630835	0,546063648257999	0,792872076849185
NFE2L1	0,053042702615767	0,52980174897192	0,777683762656644
RPL4	-0,078003974434951	0,355494985968573	0,63445980134669
BGN	0,052685434226673	0,532577207111165	0,777683762656644
RBM3	-0,011707874272594	0,889700088261961	0,961409180772915
HNRNPA3	0,122932679862236	0,145343144722996	0,464807815045805
ARF6	0,035123622817782	0,677372581097987	0,853356634030307
EID1	0,079028151340009	0,349213945821995	0,629810414570195
RPS19	-0,030733169965559	0,715824594109777	0,88022450089097
SOX4	-0,005853937136297	0,944717508928084	0,969231136904262
CENPB	-0,039522013713709	0,639676207838017	0,821983927071851
MARCKS	0,177532444393657	0,035471749626329	0,464807815045805
AEBP1	0,135206889020582	0,10925047790176	0,464807815045805
RPL21	0,090736025612603	0,282464826067207	0,573861346239306
SF1	-0,106834352737419	0,205696129228794	0,464807815045805
MRPS34	0,026459162385593	0,753963346538047	0,894183977210946
APOE	0,131713585566681	0,118714567608114	0,464807815045805
PSAP	0,020488779977039	0,808240519717106	0,925246385600428
PLEC	0,198056445186703	0,017379655613471	0,464807815045805
NFKBIA	-0,106834352737419	0,205696129228794	0,464807815045805
PKM	-0,046831497090376	0,579076031767106	0,806954874633332
CSTB	0,131713585566681	0,118714567608114	0,464807815045805
THBS1	0,091524663337009	0,278302525407331	0,572189992237472
TRIM28	0,117078742725939	0,165491429939441	0,464807815045805
PNN	0,194602871739201	0,021158926805674	0,464807815045805
JUND	0,023415748545188	0,781497989872061	0,910861602708026
HNRNPA2B1	0,037554940160197	0,656427497528508	0,839312770471774
EIF4G1	0,075109880320393	0,373626012184346	0,653210102934536
SPARC	0,002560564101832	0,9758032775705	0,987328513132356
FUS	0,039522013713709	0,639676207838017	0,821983927071851
SLC25A5	-0,106834352737419	0,205696129228794	0,464807815045805
TGOLN2	-0,106834352737419	0,205696129228794	0,464807815045805
GRINA	-0,106834352737419	0,205696129228794	0,464807815045805
IRF2BP2	-0,030733169965559	0,715824594109777	0,88022450089097
MDK	0,011440582917126	0,892202683324281	0,961409180772915
RPL24	-0,008780905704445	0,917159202388812	0,969231136904262
TIMP1	-0,010019791936772	0,905522694509309	0,969231136904262
HNRNPU	0,122932679862236	0,145343144722996	0,464807815045805
ACADVL	0,005853937136297	0,944717508928084	0,969231136904262
GPX4	0,058539371362969	0,488046912538661	0,748824218044394
RPS14	-0,106834352737419	0,205696129228794	0,464807815045805
SFPQ	0,162248266824698	0,054620183996664	0,464807815045805
GLUL	0,122932679862236	0,145343144722996	0,464807815045805
RPL5	0	1	1
DDIT4	0,14352731296031	0,089106595926486	0,464807815045805
LGALS3BP	-0,106834352737419	0,205696129228794	0,464807815045805
RPL37	0,07610118277186	0,367352221780175	0,644433590426655
RPL15	0,13464055413483	0,110742940433865	0,464807815045805
RPL9	-0,049758465658524	0,555589097771334	0,793257767373516
DDX17	-0,044722278676039	0,596284962308728	0,812390977715935
XBP1	0,058242967578097	0,490252317467958	0,749969318983722
PABPC1	0,15602403133465	0,064579605401395	0,464807815045805
ZFP36L1	0,055612402794821	0,510057835125788	0,768443414122191
FLNA	0,135489960181112	0,107076441647694	0,464807815045805
COL1A2	0,181878185741144	0,030464915833148	0,464807815045805
ENO1	0,054082755608233	0,521764108032382	0,768443414122191
EIF4A2	0,146348428407424	0,082998593956193	0,464807815045805
EEF1A1	0,087809057044454	0,298280504785972	0,584614118621668
ARHGDIA	0,021841112841786	0,795854884912246	0,921327501902915
MYL6	-0,106834352737419	0,205696129228794	0,464807815045805
COL3A1	0,279010004680969	0,000861480398461	0,221400462404536
RPS20	0,008780905704445	0,917159202388812	0,969231136904262
GSTP1	-0,106834352737419	0,205696129228794	0,464807815045805
RPL35	-0,106834352737419	0,205696129228794	0,464807815045805
FN1	0,026746976800226	0,751374915170381	0,894183977210946
JUNB	0,064393308499266	0,44560628645368	0,700433123049516
ACTB	0,149767630915106	0,076055206479083	0,464807815045805
RPL29	-0,008780905704445	0,917159202388812	0,969231136904262
RPL7	0,199690174553475	0,018010734457552	0,464807815045805
HSPA5	0,043682225683573	0,604855551268395	0,812390977715935
GPX1	-0,106834352737419	0,205696129228794	0,464807815045805
KRT18	0,128786616998533	0,127129236787859	0,464807815045805
ATF4	0,105370868453345	0,211974876953886	0,465620028864518
EIF4G2	0,105370868453345	0,211974876953886	0,465620028864518
UBC	0,122932679862236	0,145343144722996	0,464807815045805
RPL3	0,128786616998533	0,127129236787859	0,464807815045805
RPL13	0,079028151340009	0,349213945821995	0,629810414570195
TPI1	0,137286995005514	0,103904842514495	0,464807815045805
TXNIP	-0,013520688902058	0,872757311646475	0,961409180772915
PCBP1	-0,151847736900038	0,072068114172705	0,464807815045805
DDX5	0,050357760669355	0,550838158599216	0,793257767373516
SRRM2	0,165426796998628	0,048333751338325	0,464807815045805
PTMA	-0,106834352737419	0,205696129228794	0,464807815045805
CALR	0,040977559954079	0,627397598186016	0,812390977715935
HSPB1	-0,076963921442485	0,361945847134066	0,641517811816931
RPL10A	0,122932679862236	0,145343144722996	0,464807815045805
RPS16	-0,106834352737419	0,205696129228794	0,464807815045805
SAT1	-0,106834352737419	0,205696129228794	0,464807815045805
HSPA8	-0,05869475464494	0,486892918277134	0,748824218044394
FTH1	-0,064393308499266	0,44560628645368	0,700433123049516
EEF2	-0,045762331668505	0,587770125674748	0,812390977715935
COL1A1	0,087333666150529	0,299131348633266	0,584614118621668
RPS2	-0,106834352737419	0,205696129228794	0,464807815045805
RPL8	0,026342717113336	0,755011373753989	0,894183977210946
GAPDH	-0,026342717113336	0,755011373753989	0,894183977210946
MT-ND6	0,024715486777371	0,769703109131199	0,909488271479163
MT-ND4L	-0,052064803403909	0,537416042250515	0,782526475118314
MT-ND3	-0,000570525573529	0,994607883276486	1
MT-ND5	-0,001807520834565	0,982281079357177	0,989985244685469
MT-ND2	0,106481765102951	0,205166199866513	0,464807815045805
MT-ATP6	0,072068243045053	0,393286414341935	0,665656625481734
MT-CYB	-0,064403954660949	0,442203810612552	0,700433123049516
MT-ND1	-0,154392230534561	0,061838683821599	0,464807815045805
MT-CO1	-0,035319017627703	0,675679790841023	0,853356634030307
MT-ND4	-0,107857785660109	0,193797412435234	0,464807815045805
MT-CO3	-0,054469799011743	0,515618173415342	0,768443414122191
MT-CO2	0,171424592964539	0,041422040644963	0,464807815045805

## Sheet: Correlation SBS4 vs top 10% expressed genes
	statistic	pvalue	pvalue-corrected
ZFR	0,05032787540878	0,549612285210723	0,767852624868587
UQCRFS1	-0,106834352737419	0,205696129228794	0,451609831585824
ABCA2	0,052770904200332	0,531912560088632	0,749501604785686
SMC4	-0,036587107101856	0,664733929799838	0,831302988775203
BTN2A1	0,120005711294087	0,155169110339065	0,451609831585824
ST14	-0,106834352737419	0,205696129228794	0,451609831585824
RSAD1	-0,106834352737419	0,205696129228794	0,451609831585824
AMOTL2	0,110245617201398	0,191587769083471	0,451609831585824
RBBP6	0,063152584111644	0,454421779796204	0,682426636639422
EPHB4	-0,014560741894524	0,863062626993896	0,947435348166415
SNX19	0,007280370947262	0,93127686922976	0,971760949069155
MS4A6A	-0,059283020570563	0,482537395494895	0,713546381815496
ZNF384	0,072803709472621	0,388475990415777	0,636439388553506
TMPO	0,105370868453345	0,211974876953886	0,452492905656018
ECHS1	0,160168160839766	0,057795503771421	0,451609831585824
DDX27	0,061208753665513	0,467338737696626	0,694884357568225
SZT2	0,134933198081862	0,109969737868673	0,451609831585824
KLF2	0,087809057044454	0,298280504785972	0,553436117313732
PIEZO1	0,162441319708611	0,054333010119096	0,451609831585824
IPO7	0,026719445164725	0,751622397857749	0,882757332870716
CAPN15	0,081124133412349	0,336580988735716	0,589016730287503
LLGL2	0,090736025612603	0,282464826067207	0,540847393428861
HARS2	-0,013520688902058	0,872757311646475	0,952259495905769
ECM1	0,084498615360442	0,316868118431417	0,572278980234098
ANKRD17	0,122909447757736	0,145419214404361	0,451609831585824
PHC3	0,098815219845278	0,241799991823712	0,496495983211356
UBN1	0,040977559954079	0,627397598186016	0,805252263223035
UBXN6	0,196309914473755	0,020052876044389	0,451609831585824
TSC22D2	0,072068243045053	0,393286414341935	0,639461168417203
TYROBP	0,11415177415779	0,17632215076702	0,451609831585824
D2HGDH	0,147687524930174	0,080220437595439	0,451609831585824
SLC3A2	0,068643497502757	0,416157661758356	0,65491672901534
FAM193B	-0,031875277829614	0,705747527460897	0,861603436696316
LAMTOR2	0,081955119908157	0,331654857451055	0,582286541257715
LAMB1	0,156904552745019	0,062123016837836	0,451609831585824
SPATA20	0,008172687355625	0,922878684753853	0,967765780315811
TLE3	0,009360476932194	0,911713090124017	0,964501188570844
FIS1	0,128786616998533	0,127129236787859	0,451609831585824
C11orf24	0,005853937136297	0,944717508928084	0,971760949069155
MRPS30	0,105370868453345	0,211974876953886	0,452492905656018
NCAPD2	0,122932679862236	0,145343144722996	0,451609831585824
SF3A2	0,073554186200621	0,383604504733286	0,632302226456396
STAT1	-0,106834352737419	0,205696129228794	0,451609831585824
ATP6V1B2	0,023921218826718	0,776904801956291	0,894325725140214
STK38	-0,02600132481165	0,758086556096929	0,884434315446417
SDF2L1	0,078003974434951	0,355494985968573	0,605408522707934
ZC3HAV1L	0,064393308499266	0,44560628645368	0,6727781187634
PTK2	0,193715977444258	0,021754280551683	0,451609831585824
TNK2	0,074171319565064	0,379626733271989	0,630239169623825
DDX55	0,128786616998533	0,127129236787859	0,451609831585824
PIM2	0,149767630915106	0,076055206479083	0,451609831585824
ADO	0,13464055413483	0,110742940433865	0,451609831585824
BOD1L1	0,174701041950771	0,038509253044248	0,451609831585824
PYCR1	0,140494491271127	0,096071556105249	0,451609831585824
SERINC1	0,143421459839275	0,089342645366453	0,451609831585824
PUS1	-0,106834352737419	0,205696129228794	0,451609831585824
SAFB	0,002926968568148	0,972342142728859	0,987921611556748
SLC29A2	-0,106834352737419	0,205696129228794	0,451609831585824
TPCN1	0,049922543638369	0,554286375012974	0,767852624868587
CUL4A	0,068643497502757	0,416157661758356	0,65491672901534
TIMP3	0,081955119908157	0,331654857451055	0,582286541257715
IFNGR1	0,143421459839275	0,089342645366453	0,451609831585824
MPV17	0,122932679862236	0,145343144722996	0,451609831585824
SMAD3	0,066574666647621	0,430346212387578	0,66380171245458
MAP3K11	0,046831497090376	0,579076031767106	0,783561224097652
TBL2	0,16432837280963	0,051591717643025	0,451609831585824
TBC1D17	-0,106834352737419	0,205696129228794	0,451609831585824
TRIM52	-0,088404504359611	0,29501604795183	0,553436117313732
LAP3	0,023415748545188	0,781497989872061	0,894325725140214
SERPING1	0,186067658066429	0,027521947853937	0,451609831585824
ZFC3H1	-0,049036124133747	0,561341954387446	0,773918143281699
SSH3	-0,040977559954079	0,627397598186016	0,805252263223035
GATAD1	-0,106834352737419	0,205696129228794	0,451609831585824
TCF25	0,179476514985318	0,033074969569852	0,451609831585824
TNFAIP3	0,068281709382176	0,418618780326738	0,657829511942016
FZD1	-0,02600132481165	0,758086556096929	0,884434315446417
EGFR	-0,105241722684888	0,20902885075587	0,452476106656281
PTPN12	0,078003974434951	0,355494985968573	0,605408522707934
RAD23B	0,009360476932194	0,911713090124017	0,964501188570844
PAFAH1B1	0,026342717113336	0,755011373753989	0,882757332870716
CXCL1	0,108297837021493	0,199553620381164	0,451609831585824
PSMA4	0,140494491271127	0,096071556105249	0,451609831585824
DKC1	-0,019761006856854	0,814926147350904	0,919885221826466
KLC2	0,137286995005514	0,103904842514495	0,451609831585824
FAM102A	0,041822546996583	0,620316274375473	0,805252263223035
PANK2	0,087809057044454	0,298280504785972	0,553436117313732
MLPH	-0,105045352239068	0,21339006335831	0,454613613241618
FBXW2	0,203850386523339	0,015749191303205	0,451609831585824
B3GNT9	0,120005711294087	0,155169110339065	0,451609831585824
SLC6A6	-0,106834352737419	0,205696129228794	0,451609831585824
TSKU	0,140494491271127	0,096071556105249	0,451609831585824
NUP85	0,122932679862236	0,145343144722996	0,451609831585824
UBE2J2	0,146348428407424	0,082998593956193	0,451609831585824
GGCX	0,021841112841786	0,795854884912246	0,905946743331997
ACAD9	-0,036587107101856	0,664733929799838	0,831302988775203
ZNF121	0,014634842840742	0,862372675527675	0,947435348166415
CASP4	0,184360615331874	0,02897594945473	0,451609831585824
AFF4	-0,073843762465087	0,38173485487446	0,630239169623825
NUDT22	0,081955119908157	0,331654857451055	0,582286541257715
FSTL1	0,143421459839275	0,089342645366453	0,451609831585824
KBTBD2	-0,106834352737419	0,205696129228794	0,451609831585824
AGO2	0,199048113063913	0,018005962280029	0,451609831585824
IFI44	0,093662994180751	0,267227604329532	0,527224954871395
TOR4A	-0,002926968568148	0,972342142728859	0,987921611556748
PRR12	0,151847736900038	0,072068114172705	0,451609831585824
RBM17	0,172411316189994	0,041124745777947	0,451609831585824
ARL1	-0,106834352737419	0,205696129228794	0,451609831585824
TP53INP2	-0,030733169965559	0,715824594109777	0,86605938546615
POLR3D	0,13464055413483	0,110742940433865	0,451609831585824
ELMO3	0,011440582917126	0,892202683324281	0,953215552649727
BRD9	0,269866396163725	0,001390294924634	0,288003944435309
SETD1B	-0,023951883964816	0,775033409903828	0,894325725140214
PCSK7	0,106085405231534	0,208892228162609	0,452476106656281
PYGB	-0,054148918510747	0,521254924105618	0,740081195340669
SUGP2	0,197610068568543	0,019244646258757	0,451609831585824
UBA7	0,08403235672723	0,318360826915295	0,572943191009495
TNPO2	-0,106834352737419	0,205696129228794	0,451609831585824
C1orf35	0,016345374711249	0,846476202378149	0,939754218500149
ENTPD6	0,040977559954079	0,627397598186016	0,805252263223035
SMARCD1	0,111224805589642	0,187672661929534	0,451609831585824
NEK6	-0,064393308499266	0,44560628645368	0,6727781187634
ALG3	0,120005711294087	0,155169110339065	0,451609831585824
KMT2E	0,081014631441106	0,337233613967919	0,589202327159508
RAB7A	-0,030733169965559	0,715824594109777	0,86605938546615
HSD3B7	-0,064393308499266	0,44560628645368	0,6727781187634
TGFBI	0,14352731296031	0,089106595926486	0,451609831585824
NDOR1	0,117078742725939	0,165491429939441	0,451609831585824
ZNF629	0,035123622817782	0,677372581097987	0,840284974020288
LARP4B	0,206552170881081	0,014417877336801	0,451609831585824
AP3D1	0,039522013713709	0,639676207838017	0,813173292511064
TMEM115	-0,036587107101856	0,664733929799838	0,831302988775203
RRP7A	0,014634842840742	0,862372675527675	0,947435348166415
UHMK1	0,15392784288497	0,068253858276932	0,451609831585824
RANBP2	0,189124702058454	0,024471296861791	0,451609831585824
ZNF217	0,072068243045053	0,393286414341935	0,639461168417203
ASAH1	-0,036587107101856	0,664733929799838	0,831302988775203
MYOF	0,086483028847981	0,303274860280174	0,559812156476075
TMEM248	0,055612402794821	0,510057835125788	0,739035411647311
NOP58	0,11415177415779	0,17632215076702	0,451609831585824
CLASRP	0,137567522702978	0,103200100183552	0,451609831585824
ACTN1	0,12272625311099	0,146020123395994	0,451609831585824
ARRDC2	-0,002926968568148	0,972342142728859	0,987921611556748
SETX	0,261132083757994	0,001980123242017	0,288003944435309
BAZ1B	-0,016031667098835	0,849387103821324	0,941047582650964
LAGE3	-0,049758465658524	0,555589097771334	0,767852624868587
NPLOC4	0,092718992837464	0,27051553710302	0,53021045272192
CEP95	0,136563418764351	0,105740270865144	0,451609831585824
UBA2	0,170568690764427	0,043337396175683	0,451609831585824
HIF1A	0,058539371362969	0,488046912538661	0,71482958113679
ZNF513	0,097764981291806	0,246839907479104	0,503964811103171
WNK1	0,15692444469964	0,063052245856809	0,451609831585824
RIT1	-0,106834352737419	0,205696129228794	0,451609831585824
PPP1R12C	0,122932679862236	0,145343144722996	0,451609831585824
PAPOLA	-0,017831317866817	0,83271719262246	0,930119115413086
KLF3	0,084882088476306	0,314676881168243	0,571080265823848
FOXRED1	0,099845087276738	0,236928585634333	0,491537530294782
SCAF11	0,099008478604155	0,240880521303128	0,495551912146511
ADCY6	-0,058892974342127	0,485422930673628	0,71482958113679
SREBF2	0,039979749205145	0,634700809381019	0,812597948352421
QSOX1	0,098154957236878	0,244959957637441	0,501692930582936
ACAP3	0,122932679862236	0,145343144722996	0,451609831585824
ZC3H12A	0,118566041141126	0,160183495594524	0,451609831585824
NOL6	0,079028151340009	0,349213945821995	0,600402924395712
IKBKB	0,017680900871922	0,834107715950296	0,930119115413086
SUPT5H	0,097122138852199	0,248109851233519	0,505600037107246
UFM1	-0,106834352737419	0,205696129228794	0,451609831585824
EPS8L2	0,158088054854834	0,06112277751478	0,451609831585824
CEP170B	0,124806359095922	0,139307872903264	0,451609831585824
RNPEP	0,128786616998533	0,127129236787859	0,451609831585824
C9orf78	-0,106834352737419	0,205696129228794	0,451609831585824
SOX9	0,233864854633952	0,005602051142459	0,451609831585824
TPP1	-0,106834352737419	0,205696129228794	0,451609831585824
YTHDF2	0,067320277067415	0,425200555702447	0,660470027445587
PRKDC	0,261142136945979	0,001892730974308	0,288003944435309
XRCC5	0,041822546996583	0,620316274375473	0,805252263223035
LRPAP1	0,100715521338709	0,232865742808294	0,489335810423667
CTSB	0,079377487156779	0,347087766624407	0,600402924395712
DBN1	0,13464055413483	0,110742940433865	0,451609831585824
NCOR2	0,180274654992781	0,032050372771722	0,451609831585824
PRMT2	0,000853521367277	0,991933326603872	0,99841655096076
GTF3C2	0,093604769321941	0,267525093056264	0,527224954871395
MAP2K7	0,056162861593165	0,505879087578487	0,736942778931904
UGCG	0,066563391517825	0,430424301489565	0,66380171245458
RNF10	-0,036587107101856	0,664733929799838	0,831302988775203
SLC35B1	0,170568690764427	0,043337396175683	0,451609831585824
RRNAD1	0,058242967578097	0,490252317467958	0,716113818740459
COLGALT1	-0,032241642766447	0,702525810526538	0,859125839501028
FZD5	0,122932679862236	0,145343144722996	0,451609831585824
TRIM47	-0,063137569547121	0,454529058540914	0,682426636639422
MSRB1	0,108297837021493	0,199553620381164	0,451609831585824
SIRT7	-0,040562066706175	0,630892277051878	0,808682371773989
SPG7	-0,013520688902058	0,872757311646475	0,952259495905769
GSPT1	0,122932679862236	0,145343144722996	0,451609831585824
CSK	0,137567522702978	0,103200100183552	0,451609831585824
IK	-0,106834352737419	0,205696129228794	0,451609831585824
GIPC1	0,122932679862236	0,145343144722996	0,451609831585824
SLFN5	0,120646147126058	0,15297714764	0,451609831585824
SLTM	0,017561811408891	0,835209001595424	0,930119115413086
PIP4K2C	-0,026459162385593	0,753963346538047	0,882757332870716
ETV6	-0,036587107101856	0,664733929799838	0,831302988775203
RPAIN	0,023415748545188	0,781497989872061	0,894325725140214
DHX38	0,165583145251776	0,049833764668409	0,451609831585824
RNF145	0,01560079488699	0,853388520223086	0,94354135876973
SMG1	0,119739623242437	0,154471332926405	0,451609831585824
ACP2	0,122932679862236	0,145343144722996	0,451609831585824
IL4R	0,0965899627489	0,25256531653704	0,510853242197342
YME1L1	-0,092180307665937	0,274874073377716	0,537775410346964
MXRA5	0,318154786291964	0,000134963028454	0,076468688905163
RBM25	0,149767630915106	0,076055206479083	0,451609831585824
REEP4	-0,001040052992466	0,990170488017318	0,99841655096076
G6PC3	0,146348428407424	0,082998593956193	0,451609831585824
BOD1	0,066563391517825	0,430424301489565	0,66380171245458
GMPPA	0,162248266824698	0,054620183996664	0,451609831585824
SUPT7L	0,087809057044454	0,298280504785972	0,553436117313732
PRKAB1	0,023415748545188	0,781497989872061	0,894325725140214
CNOT1	0,01040052992466	0,901950483745127	0,959832180955738
ERAL1	-0,023415748545188	0,781497989872061	0,894325725140214
KIF1C	0,170704273455439	0,043171227055863	0,451609831585824
CHRAC1	0,146348428407424	0,082998593956193	0,451609831585824
TOP2A	0,076526072511757	0,364683379586476	0,614915675588554
EP300	0,12481922506772	0,13926710796511	0,451609831585824
IFRD2	0,128966571065786	0,12659884742135	0,451609831585824
SLC6A8	0,088465828028406	0,293106441740131	0,553436117313732
MICALL2	0,046802384660971	0,579311962528598	0,783561224097652
CASP2	0,005853937136297	0,944717508928084	0,971760949069155
SMC1A	0,16432837280963	0,051591717643025	0,451609831585824
ABHD17A	0,005853937136297	0,944717508928084	0,971760949069155
ATMIN	0,126886465080854	0,132835714410652	0,451609831585824
FLAD1	0,125859648430384	0,136000901345025	0,451609831585824
MEN1	0,141447206975378	0,093838170012414	0,451609831585824
PPP6R1	0,028081430796582	0,739410571336936	0,879784322186774
SF3A1	0,064393308499266	0,44560628645368	0,6727781187634
TFE3	0,070723603487689	0,402173989456625	0,642600894456094
SLC10A3	-0,030161536781515	0,720887020854534	0,870230916552282
ZC3HAV1	0,089156589334086	0,290927177676858	0,553120806941187
ZNF710	0,135206889020582	0,10925047790176	0,451609831585824
EXOC3	-0,030161536781515	0,720887020854534	0,870230916552282
PLOD3	0,121521947161659	0,150017859562748	0,451609831585824
EPM2AIP1	0,122932679862236	0,145343144722996	0,451609831585824
B3GAT3	0	1	1
RHBDF2	0,140494491271127	0,096071556105249	0,451609831585824
FLNB	0,036071250972379	0,669178226963682	0,835891226728678
PLXNA1	0,095522016463893	0,257848718579663	0,517618098005356
DDRGK1	0,110957777746035	0,188734420288332	0,451609831585824
NADK	0,073843762465087	0,38173485487446	0,630239169623825
MCM3AP	0,174728902734291	0,038478319891574	0,451609831585824
SLC25A28	0,060323073563029	0,474888928793514	0,703200913790396
NR2F2	0,024519444484319	0,771478821960236	0,894325725140214
UPF1	0,041822546996583	0,620316274375473	0,805252263223035
ITGB4	0,177532444393657	0,035471749626329	0,451609831585824
PMM2	-0,151847736900038	0,072068114172705	0,451609831585824
ATP13A1	0,029718863111362	0,724815807223892	0,871983233899422
CHMP4B	-0,106834352737419	0,205696129228794	0,451609831585824
PLK3	0,093662994180751	0,267227604329532	0,527224954871395
LRFN4	0,073843762465087	0,38173485487446	0,630239169623825
PXN	0,093604769321941	0,267525093056264	0,527224954871395
ACP1	-0,041602119698641	0,622160186752568	0,805252263223035
NES	0,210561155362446	0,01224444350217	0,451609831585824
DTX3	0,128786616998533	0,127129236787859	0,451609831585824
CDH1	-0,122907076887916	0,145426979139295	0,451609831585824
SPTBN1	0,122932679862236	0,145343144722996	0,451609831585824
PRPF4B	0,178889114704155	0,034090313962207	0,451609831585824
HTRA2	0,108165511216466	0,200103443154113	0,451609831585824
MYBBP1A	0,062403179547961	0,459793649171375	0,689370728521199
PLSCR1	0,120646147126058	0,15297714764	0,451609831585824
MGAT1	0,07610118277186	0,367352221780175	0,614915675588554
TTC3	0,025261033644658	0,764768031328277	0,890302308608944
KDM2A	0,091524663337009	0,278302525407331	0,539651927872939
PON2	0,064393308499266	0,44560628645368	0,6727781187634
KAT5	-0,125467640989748	0,137224518631315	0,451609831585824
TBL1XR1	0,168488584779495	0,045955257920537	0,451609831585824
WAC	0,138270461498906	0,101450863540011	0,451609831585824
ZNF687	0,054625367505741	0,517595781723028	0,740081195340669
F8A1	0,120005711294087	0,155169110339065	0,451609831585824
ANP32B	-0,086324398374679	0,306524647602936	0,56435789906117
MBD4	-0,043904528522227	0,603019019955871	0,802010189750714
GAA	0,141447206975378	0,093838170012414	0,451609831585824
BCKDK	0,141684546968015	0,093288318670932	0,451609831585824
ITM2B	0,061466339931118	0,466558802644284	0,694682858080854
USP19	0,077407599524855	0,357617223878371	0,607104515497456
ITPA	0,043904528522227	0,603019019955871	0,802010189750714
DDX18	0,074256358953116	0,379080601842618	0,630239169623825
EPPK1	0,007592349352011	0,928028760355321	0,971760949069155
CAD	0,247154867773708	0,003415533330066	0,306828744150902
PCF11	0,002228914733352	0,978936502986249	0,992750282426318
SNX33	0,122932679862236	0,145343144722996	0,451609831585824
SRRM1	0,143421459839275	0,089342645366453	0,451609831585824
GRAMD1A	-0,030733169965559	0,715824594109777	0,86605938546615
HCFC1R1	0,011440582917126	0,892202683324281	0,953215552649727
GPCPD1	0,143391589702569	0,08940934594978	0,451609831585824
ARAF	0,167027276951654	0,047328894946693	0,451609831585824
MAN2A2	0,011440582917126	0,892202683324281	0,953215552649727
WASF2	0,081955119908157	0,331654857451055	0,582286541257715
PPP6R3	0,091524663337009	0,278302525407331	0,539651927872939
GABRE	0,026459162385593	0,753963346538047	0,882757332870716
PARP9	0,186067658066429	0,027521947853937	0,451609831585824
BCAM	0,114371863215144	0,175489815540029	0,451609831585824
SART1	0,070582299889485	0,403114898174988	0,642600894456094
WDR26	0,122932679862236	0,145343144722996	0,451609831585824
SEMA4B	0,143421459839275	0,089342645366453	0,451609831585824
B4GALT1	-0,054148918510747	0,521254924105618	0,740081195340669
SF3B3	0,145607418945242	0,084569125773802	0,451609831585824
STRN4	-0,106834352737419	0,205696129228794	0,451609831585824
MED28	-0,017561811408891	0,835209001595424	0,930119115413086
ZNF703	0,221915555492071	0,008572088701934	0,451609831585824
PRPF19	0,099516931317048	0,238473217387914	0,491537530294782
CSNK1A1	0,084882088476306	0,314676881168243	0,571080265823848
SBF1	0,102422564073263	0,225041986919025	0,475676984115116
GBP1	-0,012480635909592	0,882471143523413	0,953215552649727
YTHDF1	0,012449238033664	0,882479328946562	0,953215552649727
RECQL4	-0,106834352737419	0,205696129228794	0,451609831585824
TUBG2	-0,046802384660971	0,579311962528598	0,783561224097652
BCS1L	-0,058539371362969	0,488046912538661	0,71482958113679
PCBP2	0	1	1
CTBP2	0,054236925178236	0,52057802907023	0,740081195340669
PUM2	0,03805059138593	0,652189873998038	0,827130216670453
SEC24C	0,040977559954079	0,627397598186016	0,805252263223035
USP21	-0,021841112841786	0,795854884912246	0,905946743331997
UCKL1	0,122932679862236	0,145343144722996	0,451609831585824
TRIM38	0,143421459839275	0,089342645366453	0,451609831585824
ITPR3	0,248152506979872	0,003287952963518	0,306828744150902
PKP3	0,122932679862236	0,145343144722996	0,451609831585824
THRAP3	0,146348428407424	0,082998593956193	0,451609831585824
ANKRD11	-0,025383472906489	0,763661735374285	0,889975514306463
WDR55	-0,106834352737419	0,205696129228794	0,451609831585824
SLC38A1	-0,030733169965559	0,715824594109777	0,86605938546615
C16orf91	0,035123622817782	0,677372581097987	0,840284974020288
ZNF512B	0,094740871767769	0,261761458098782	0,523522916197565
NQO1	-0,106834352737419	0,205696129228794	0,451609831585824
HELZ2	0,151968468851787	0,070689943826988	0,451609831585824
DCTN1	0,068643497502757	0,416157661758356	0,65491672901534
CDK2	-0,106834352737419	0,205696129228794	0,451609831585824
RREB1	0,129735247826134	0,124352654776946	0,451609831585824
ASXL1	0,085205069583008	0,312839053087768	0,571080265823848
CALCOCO1	-0,106834352737419	0,205696129228794	0,451609831585824
BCLAF1	0,160316670988351	0,057563823897757	0,451609831585824
DDB1	-0,026746976800226	0,751374915170381	0,882757332870716
CRTC2	0,039522013713709	0,639676207838017	0,813173292511064
LAMB3	0,034176692578066	0,685599216121299	0,849512591929609
IQGAP1	0,009360476932194	0,911713090124017	0,964501188570844
UBXN4	0,054082755608233	0,521764108032382	0,740081195340669
RPN2	0,099516931317048	0,238473217387914	0,491537530294782
DVL1	0,114405829171262	0,175361624220375	0,451609831585824
SLC38A10	-0,002926968568148	0,972342142728859	0,987921611556748
RPS6KB2	-0,106834352737419	0,205696129228794	0,451609831585824
TMC6	0,108297837021493	0,199553620381164	0,451609831585824
C4orf3	0,033281695758913	0,693409101537295	0,855282633688793
LSM14B	-0,106834352737419	0,205696129228794	0,451609831585824
LZTS2	0,140494491271127	0,096071556105249	0,451609831585824
CYHR1	0,122932679862236	0,145343144722996	0,451609831585824
SKI	0,066563391517825	0,430424301489565	0,66380171245458
ARHGAP1	0,11415177415779	0,17632215076702	0,451609831585824
ZBTB1	0,013520688902058	0,872757311646475	0,952259495905769
PCGF1	0,081955119908157	0,331654857451055	0,582286541257715
ZDHHC5	-0,054148918510747	0,521254924105618	0,740081195340669
ITGB1	-0,106834352737419	0,205696129228794	0,451609831585824
FUT11	0,074883815457553	0,375065971985403	0,624916719938585
ABT1	0,07610118277186	0,367352221780175	0,614915675588554
ICMT	0,032196654249633	0,702921141409932	0,859125839501028
YY1AP1	0,120005711294087	0,155169110339065	0,451609831585824
SLC16A3	0,012449238033664	0,882479328946562	0,953215552649727
MRPS21	0,081955119908157	0,331654857451055	0,582286541257715
ARID1A	-0,024095492353289	0,77431370373542	0,894325725140214
TRPT1	-0,106834352737419	0,205696129228794	0,451609831585824
STAT6	0,122932679862236	0,145343144722996	0,451609831585824
NHP2	0,064483285532893	0,444970801127994	0,6727781187634
MVP	0,137567522702978	0,103200100183552	0,451609831585824
SKIL	-0,106834352737419	0,205696129228794	0,451609831585824
CNPPD1	0	1	1
TRIP10	0,145607418945242	0,084569125773802	0,451609831585824
UBR4	0,070842273484007	0,401384811310328	0,642600894456094
EIF2S2	-0,106834352737419	0,205696129228794	0,451609831585824
DEK	0,151926803375341	0,071920004795078	0,451609831585824
ELK4	0,06401410254579	0,448290198879829	0,675883684464973
ESYT2	0,017680900871922	0,834107715950296	0,930119115413086
TMEM109	0,140494491271127	0,096071556105249	0,451609831585824
DSTN	-0,043682225683573	0,604855551268395	0,802010189750714
MACF1	0,177029853939936	0,034512754557478	0,451609831585824
PICALM	0,13464055413483	0,110742940433865	0,451609831585824
ZBTB7A	-0,036587107101856	0,664733929799838	0,831302988775203
ALG2	0,143391589702569	0,08940934594978	0,451609831585824
ZWINT	0,124806359095922	0,139307872903264	0,451609831585824
SP1	-0,075923868450019	0,368469568577399	0,61582975957587
CCDC137	-0,008780905704445	0,917159202388812	0,964583044073307
UBR5	0,203107104176294	0,016133914233156	0,451609831585824
TIAL1	0,143421459839275	0,089342645366453	0,451609831585824
DNAJC30	0,125859648430384	0,136000901345025	0,451609831585824
BTN3A1	-0,106834352737419	0,205696129228794	0,451609831585824
DDX21	-0,026342717113336	0,755011373753989	0,882757332870716
CD44	0,06068949681647	0,47058404015777	0,698745999022144
DPH2	0,13464055413483	0,110742940433865	0,451609831585824
PIH1D1	0,11415177415779	0,17632215076702	0,451609831585824
COL4A1	0,145277708569588	0,085275617183993	0,451609831585824
SAMD9L	0,110950486291542	0,188763474634855	0,451609831585824
SCYL1	0,146348428407424	0,082998593956193	0,451609831585824
EDEM1	-0,000853521367277	0,991933326603872	0,99841655096076
JAG1	0,191369750613747	0,023400053805676	0,451609831585824
TTC14	-0,028081430796582	0,739410571336936	0,879784322186774
EIF2B4	0,185129432658951	0,028313109025863	0,451609831585824
CCAR2	0,122932679862236	0,145343144722996	0,451609831585824
FNDC3B	0,052685434226673	0,532577207111165	0,749501604785686
RRS1	-0,106834352737419	0,205696129228794	0,451609831585824
HNRNPH2	0,104129606807818	0,217407822742048	0,461349671094346
PPP2R1A	0,04884764377911	0,561413718039229	0,773918143281699
PSMD3	0,137567522702978	0,103200100183552	0,451609831585824
DCXR	0,090736025612603	0,282464826067207	0,540847393428861
MED8	0,067320277067415	0,425200555702447	0,660470027445587
APLP2	0,090736025612603	0,282464826067207	0,540847393428861
ESRRA	-0,002926968568148	0,972342142728859	0,987921611556748
CIC	0,046003305906111	0,584233310402228	0,78922745440301
CNDP2	-0,054625367505741	0,517595781723028	0,740081195340669
PRKAR1A	0,032241642766447	0,702525810526538	0,859125839501028
SMIM15	-0,064393308499266	0,44560628645368	0,6727781187634
YDJC	-0,063443232540427	0,452347916891738	0,681048958672198
KDM5C	0,091334930704087	0,279300069361757	0,540548428674999
MDM2	-0,106834352737419	0,205696129228794	0,451609831585824
SYMPK	0,083645093993165	0,32178114506845	0,578133457306316
NCOA4	0,191369750613747	0,023400053805676	0,451609831585824
TTYH3	0,082511397295725	0,32680550239501	0,582286541257715
DMTF1	0,153944089485679	0,067217023056208	0,451609831585824
MEF2D	0,180969220689087	0,032061633597257	0,451609831585824
ZNF646	-0,050556729813474	0,547701333282286	0,766781866595201
NASP	0,073657991699177	0,381768253955805	0,630239169623825
SEC31A	0,0486507179348	0,564423142107045	0,776150304103206
HM13	0,137567522702978	0,103200100183552	0,451609831585824
VEZF1	0,086205658094997	0,307190457864227	0,56435789906117
CREB3	-0,106834352737419	0,205696129228794	0,451609831585824
POLR2E	-0,106834352737419	0,205696129228794	0,451609831585824
PGRMC1	0,147687524930174	0,080220437595439	0,451609831585824
TPR	0,027387431293843	0,745625116056468	0,882757332870716
PTPRF	0,096586305111926	0,252583282088296	0,510853242197342
CNN3	0,07610118277186	0,367352221780175	0,614915675588554
MZF1	-0,151847736900038	0,072068114172705	0,451609831585824
CDKN1B	0,137286995005514	0,103904842514495	0,451609831585824
THBD	0,047842437653437	0,57091137075662	0,781516588877528
TMEM63A	-0,026342717113336	0,755011373753989	0,882757332870716
PRMT5	0,149337287134594	0,076902142220475	0,451609831585824
NACA	-0,11752598814866	0,163881548543638	0,451609831585824
ACP5	-0,106834352737419	0,205696129228794	0,451609831585824
GADD45A	-0,011707874272594	0,889700088261961	0,953215552649727
FIBP	0,139367100990446	0,098769157013499	0,451609831585824
PLD3	0,122932679862236	0,145343144722996	0,451609831585824
CDK4	0,001040052992466	0,990170488017318	0,99841655096076
PLXND1	0,135441194114804	0,107345082984306	0,451609831585824
LMAN1	0,122932679862236	0,145343144722996	0,451609831585824
TPRG1L	0,070247245635563	0,405351213571562	0,642600894456094
COPB2	0,122932679862236	0,145343144722996	0,451609831585824
TRMT2A	-0,084212663219348	0,316930010389385	0,572278980234098
SUPT16H	-0,106834352737419	0,205696129228794	0,451609831585824
PERP	0,005853937136297	0,944717508928084	0,971760949069155
PBXIP1	0,169486521597214	0,043904438166532	0,451609831585824
GOLGB1	0,09361441880079	0,267475775166368	0,527224954871395
GALE	0,120005711294087	0,155169110339065	0,451609831585824
ANKRD40	-0,091294412246867	0,278336244802741	0,539651927872939
MAPKAPK2	0,061466339931118	0,466558802644284	0,694682858080854
RBM5	-0,106834352737419	0,205696129228794	0,451609831585824
POLD2	0,087809057044454	0,298280504785972	0,553436117313732
PSMD13	0,131713585566681	0,118714567608114	0,451609831585824
MBD1	0,076150418719467	0,36704233616869	0,614915675588554
ZNFX1	0,137416940131629	0,101566531467099	0,451609831585824
NSUN2	0,146365400823457	0,082962900531229	0,451609831585824
VCAN	0,27847806368641	0,000781758182171	0,232168967385301
TAF1C	-0,051434931942096	0,542349404548169	0,761266481904852
SLC2A1	-0,106834352737419	0,205696129228794	0,451609831585824
C14orf119	0,140494491271127	0,096071556105249	0,451609831585824
EML3	0,099516931317048	0,238473217387914	0,491537530294782
LTBP3	0,087809057044454	0,298280504785972	0,553436117313732
SERPINB6	0,105370868453345	0,211974876953886	0,452492905656018
CANT1	-0,106834352737419	0,205696129228794	0,451609831585824
CBX5	-0,005853937136297	0,944717508928084	0,971760949069155
STAB1	0,128727083542673	0,127305083432894	0,451609831585824
SRP9	0,011707874272594	0,889700088261961	0,953215552649727
CPSF6	0,107543692276927	0,20270195848936	0,451609831585824
RNF149	0,138270461498906	0,101450863540011	0,451609831585824
NUMA1	0,117078742725939	0,165491429939441	0,451609831585824
DDX42	-0,106834352737419	0,205696129228794	0,451609831585824
TRIO	0,104636608353784	0,211535559772331	0,452492905656018
MDM4	0,011440582917126	0,892202683324281	0,953215552649727
DDX39A	-0,106834352737419	0,205696129228794	0,451609831585824
POLR2L	-0,036587107101856	0,664733929799838	0,831302988775203
FLOT2	0,079028151340009	0,349213945821995	0,600402924395712
ZNF692	-0,106834352737419	0,205696129228794	0,451609831585824
FAM111A	0,029269685681485	0,728809734455825	0,871983233899422
EPAS1	0,094740871767769	0,261761458098782	0,523522916197565
RNF113A	0,193449856598679	0,021935742308608	0,451609831585824
ABCC3	0,109250735011481	0,195626823541354	0,451609831585824
EIF2AK1	0,108165511216466	0,200103443154113	0,451609831585824
LARP1	0,08989956091187	0,286925450358905	0,54744360263168
MCM4	0,039377493622555	0,640900819131478	0,813770415811229
UBE2G2	0,125859648430384	0,136000901345025	0,451609831585824
MFSD3	0,0965899627489	0,25256531653704	0,510853242197342
ADIPOR1	0,122932679862236	0,145343144722996	0,451609831585824
DCTN2	0,125859648430384	0,136000901345025	0,451609831585824
PIP5K1A	0,040977559954079	0,627397598186016	0,805252263223035
PRR14	0,187774700800983	0,026131321394144	0,451609831585824
PPRC1	0,154523338659776	0,06719298873595	0,451609831585824
HSPG2	0,156647551560745	0,063518724113841	0,451609831585824
THBS3	-0,01040052992466	0,901950483745127	0,959832180955738
SLC4A2	0,109537140595579	0,192823405021603	0,451609831585824
ICAM1	0,017561811408891	0,835209001595424	0,930119115413086
RBCK1	0,067320277067415	0,425200555702447	0,660470027445587
ENOSF1	0,064483285532893	0,444970801127994	0,6727781187634
CAPN1	0,001040052992466	0,990170488017318	0,99841655096076
ZNF587	-0,106834352737419	0,205696129228794	0,451609831585824
TMEM165	0,029269685681485	0,728809734455825	0,871983233899422
CORO1B	0,001485943155568	0,985956762336466	0,997055712756764
LEMD2	0,120005711294087	0,155169110339065	0,451609831585824
GNB1	-0,106834352737419	0,205696129228794	0,451609831585824
HUWE1	0,105040634725035	0,208762697922423	0,452476106656281
DHX9	0,01560079488699	0,853388520223086	0,94354135876973
PDGFRB	0,226075387321138	0,007407668546093	0,451609831585824
UQCRC1	0,041822546996583	0,620316274375473	0,805252263223035
OGFR	0,081957483721619	0,330456803084286	0,582286541257715
UBE2C	0,128786616998533	0,127129236787859	0,451609831585824
NAT9	-0,106834352737419	0,205696129228794	0,451609831585824
SRM	0,146348428407424	0,082998593956193	0,451609831585824
YIPF2	0,140494491271127	0,096071556105249	0,451609831585824
ZNF460	0,15534088884445	0,065758673812823	0,451609831585824
NELFCD	-0,030733169965559	0,715824594109777	0,86605938546615
MRPL55	0,122932679862236	0,145343144722996	0,451609831585824
HECTD3	0,120005711294087	0,155169110339065	0,451609831585824
ZNF24	0,002926968568148	0,972342142728859	0,987921611556748
ADAM15	0,124614119622471	0,139918064938369	0,451609831585824
AGRN	0,068134585170049	0,419622060128301	0,658446260288659
LMNA	0,093033829033214	0,270454264912507	0,53021045272192
TSPYL2	0,093662994180751	0,267227604329532	0,527224954871395
PCNP	-0,10192519326167	0,227301909313041	0,479513616906963
SAP18	0,017561811408891	0,835209001595424	0,930119115413086
NOTCH3	-0,032324052548841	0,700874467744118	0,859125839501028
THBS2	0,146984228574855	0,08166996157226	0,451609831585824
NUDT16	0,049758465658524	0,555589097771334	0,767852624868587
FOXA1	-0,052918324771186	0,530767150014784	0,749501604785686
SMG5	0,173855349201467	0,039458313197681	0,451609831585824
KIFC2	0,143421459839275	0,089342645366453	0,451609831585824
KDM6B	0,117565558724791	0,163739682587125	0,451609831585824
DUSP3	0,146348428407424	0,082998593956193	0,451609831585824
AHSA1	0,128966571065786	0,12659884742135	0,451609831585824
CPSF7	0,095684875306873	0,257038098396429	0,516953488939086
C11orf68	-0,017680900871922	0,834107715950296	0,930119115413086
PHLDA1	0,131713585566681	0,118714567608114	0,451609831585824
CD248	-0,040969025629305	0,62746929601795	0,805252263223035
FUBP1	-0,131442290560688	0,11947566152226	0,451609831585824
DDX56	-0,106834352737419	0,205696129228794	0,451609831585824
SAMD4B	0,122932679862236	0,145343144722996	0,451609831585824
TNRC18	0,142932005242285	0,087191136043365	0,451609831585824
MCAM	0,099845087276738	0,236928585634333	0,491537530294782
INO80E	-0,106834352737419	0,205696129228794	0,451609831585824
NAP1L1	0,099845087276738	0,236928585634333	0,491537530294782
PGD	0,141447206975378	0,093838170012414	0,451609831585824
IMP4	-0,013520688902058	0,872757311646475	0,952259495905769
NONO	-0,106834352737419	0,205696129228794	0,451609831585824
GHITM	0,023415748545188	0,781497989872061	0,894325725140214
DLST	0,002926968568148	0,972342142728859	0,987921611556748
CCT4	0,122932679862236	0,145343144722996	0,451609831585824
ARPC5	0,122932679862236	0,145343144722996	0,451609831585824
LSR	0,146348428407424	0,082998593956193	0,451609831585824
PDCD5	0,146348428407424	0,082998593956193	0,451609831585824
KIF5B	0,039522013713709	0,639676207838017	0,813173292511064
PLXNB1	0,046943675200246	0,578167348512951	0,783561224097652
SRSF11	0,123210208533701	0,144436777857521	0,451609831585824
RBMX	0,010374365028053	0,901957327744121	0,959832180955738
CTNNB1	0,129735247826134	0,124352654776946	0,451609831585824
HNRNPM	0,152968823568052	0,069991259761306	0,451609831585824
SOX12	0,078003974434951	0,355494985968573	0,605408522707934
BAP1	0,041822546996583	0,620316274375473	0,805252263223035
POGK	-0,106834352737419	0,205696129228794	0,451609831585824
METTL17	0,178889114704155	0,034090313962207	0,451609831585824
NOC2L	0,087912700829551	0,297710564750286	0,553436117313732
PCOLCE	0,011440582917126	0,892202683324281	0,953215552649727
TRADD	0,120005711294087	0,155169110339065	0,451609831585824
PLK2	0	1	1
IRF2BP1	-0,018673857050496	0,824515942454606	0,928765084604039
KIAA1522	0,118566041141126	0,160183495594524	0,451609831585824
EMC10	0,099845087276738	0,236928585634333	0,491537530294782
DNAJB2	0,091524663337009	0,278302525407331	0,539651927872939
TGM2	-0,003120158977398	0,970517430417064	0,987921611556748
KLHL9	0,135206889020582	0,10925047790176	0,451609831585824
FTSJ3	0,011440582917126	0,892202683324281	0,953215552649727
LASP1	0,043904528522227	0,603019019955871	0,802010189750714
EXOC8	-0,072549316218562	0,390135817757535	0,638188788380307
DHCR24	0,122932679862236	0,145343144722996	0,451609831585824
ZBTB7B	-0,032241642766447	0,702525810526538	0,859125839501028
ZNF768	0,009360476932194	0,911713090124017	0,964501188570844
CDC25B	0,120005711294087	0,155169110339065	0,451609831585824
CAPN2	0,070247245635563	0,405351213571562	0,642600894456094
CCDC85B	-0,106834352737419	0,205696129228794	0,451609831585824
SPTAN1	0,108297837021493	0,199553620381164	0,451609831585824
STARD7	0,049758465658524	0,555589097771334	0,767852624868587
ZNF830	0,146348428407424	0,082998593956193	0,451609831585824
PLEKHG2	0,176540000287095	0,036512311507	0,451609831585824
MARVELD1	0,156007948869902	0,06460716100671	0,451609831585824
CNP	0,070247245635563	0,405351213571562	0,642600894456094
LTBR	-0,054148918510747	0,521254924105618	0,740081195340669
EIF4EBP2	0,143421459839275	0,089342645366453	0,451609831585824
ANKLE2	0,067603444510291	0,423255795469405	0,660470027445587
FRAT2	0,079044027427417	0,349117139411032	0,600402924395712
GOLGA3	0,076526072511757	0,364683379586476	0,614915675588554
SCAF1	-0,078003974434951	0,355494985968573	0,605408522707934
MAGED2	0,060600017076681	0,472863586315803	0,701164987686982
NDUFS8	0,106085405231534	0,208892228162609	0,452476106656281
UBE2Q1	0,095843333534142	0,256251081393017	0,516953488939086
SMARCD2	0,143421459839275	0,089342645366453	0,451609831585824
ZNF207	-0,008299492022442	0,921494531268854	0,967255213931669
C6orf120	-0,106834352737419	0,205696129228794	0,451609831585824
USF1	-0,054148918510747	0,521254924105618	0,740081195340669
LETMD1	-0,008780905704445	0,917159202388812	0,964583044073307
RSRC2	0,014634842840742	0,862372675527675	0,947435348166415
SUPT6H	0,166408478794562	0,04870506592841	0,451609831585824
ZNHIT1	0,081955119908157	0,331654857451055	0,582286541257715
RFX5	0,122932679862236	0,145343144722996	0,451609831585824
KLHDC3	0,073174214203712	0,386066282920015	0,63441989784722
CXXC1	0,146348428407424	0,082998593956193	0,451609831585824
TOMM7	-0,106834352737419	0,205696129228794	0,451609831585824
PLXNA3	0,25622819486113	0,002404485621445	0,288003944435309
GPS1	0,065381498844996	0,43865534193897	0,6727781187634
DENND4B	0,045321266244827	0,591374227566417	0,795820676785502
DIDO1	0,170016620911617	0,044019599524054	0,451609831585824
HES1	-0,041497460112212	0,622184617484839	0,805252263223035
SLPI	0,108165511216466	0,200103443154113	0,451609831585824
TSR3	0,058539371362969	0,488046912538661	0,71482958113679
MDH2	0,070247245635563	0,405351213571562	0,642600894456094
LDB1	0,067320277067415	0,425200555702447	0,660470027445587
TAOK2	0,081124133412349	0,336580988735716	0,589016730287503
PDLIM7	0,206552170881081	0,014417877336801	0,451609831585824
ARRDC3	0,108165511216466	0,200103443154113	0,451609831585824
YBX3	0,084882088476306	0,314676881168243	0,571080265823848
SNRNP200	0,166119236381259	0,049098156511823	0,451609831585824
PIM1	-0,017561811408891	0,835209001595424	0,930119115413086
NBEAL2	0,146348428407424	0,082998593956193	0,451609831585824
CTBP1	0,205739727768384	0,014807371087623	0,451609831585824
RRBP1	0,005853937136297	0,944717508928084	0,971760949069155
ACTR2	-0,054148918510747	0,521254924105618	0,740081195340669
CXCR4	0,004160211969864	0,960696865605538	0,987255692204738
PDXK	-0,005853937136297	0,944717508928084	0,971760949069155
PPP1R9B	-0,071763656480155	0,395289127273598	0,640784480001411
UBAP2L	-0,036739237101497	0,66342551009683	0,831302988775203
C2orf68	-0,040977559954079	0,627397598186016	0,805252263223035
BCL6	0,07610118277186	0,367352221780175	0,614915675588554
EIF3D	-0,046802384660971	0,579311962528598	0,783561224097652
INTS1	0,104820625170462	0,214371038130192	0,455802720126918
SDC1	0,128966571065786	0,12659884742135	0,451609831585824
ANKRD52	0,137567522702978	0,103200100183552	0,451609831585824
RSL1D1	0,009360476932194	0,911713090124017	0,964501188570844
CAPRIN1	-0,065523338525359	0,437662778800565	0,6727781187634
ABCF3	-0,008535213672772	0,91946910901611	0,966069882572482
LYPLA2	0,008780905704445	0,917159202388812	0,964583044073307
FKBP8	0,191369750613747	0,023400053805676	0,451609831585824
MFSD10	-0,106834352737419	0,205696129228794	0,451609831585824
ZRANB2	0,019761006856854	0,814926147350904	0,919885221826466
SDF4	0,122932679862236	0,145343144722996	0,451609831585824
MYADM	0,114405829171262	0,175361624220375	0,451609831585824
ARFGAP2	0,011440582917126	0,892202683324281	0,953215552649727
ENO2	0,120005711294087	0,155169110339065	0,451609831585824
OXLD1	0,193449856598679	0,021935742308608	0,451609831585824
UFC1	0,040977559954079	0,627397598186016	0,805252263223035
STIP1	0,023415748545188	0,781497989872061	0,894325725140214
SDR39U1	-0,106834352737419	0,205696129228794	0,451609831585824
FCGR3A	0,045762331668505	0,587770125674748	0,792020244346722
KRT8	0,049758465658524	0,555589097771334	0,767852624868587
XPO1	0,104005299246602	0,217957378287379	0,461607178376806
BCL2L1	0,032196654249633	0,702921141409932	0,859125839501028
SERPINE1	0,03319796808977	0,693429519335812	0,855282633688793
PRRC2B	0,135206889020582	0,10925047790176	0,451609831585824
DCAF16	0,055612402794821	0,510057835125788	0,739035411647311
DBNL	0,180969220689087	0,032061633597257	0,451609831585824
HERPUD1	-0,106834352737419	0,205696129228794	0,451609831585824
GPRC5A	0,081955119908157	0,331654857451055	0,582286541257715
RAD21	0,158088054854834	0,06112277751478	0,451609831585824
KPNA2	0,011440582917126	0,892202683324281	0,953215552649727
C3	0,084698759867381	0,315723209465227	0,572016167737
AP5B1	0,15534088884445	0,065758673812823	0,451609831585824
HGS	0,146348428407424	0,082998593956193	0,451609831585824
GID8	0,039522013713709	0,639676207838017	0,813173292511064
TMEM185B	-0,106834352737419	0,205696129228794	0,451609831585824
COPA	-0,106834352737419	0,205696129228794	0,451609831585824
ITGA3	0,135220827156697	0,109213948248769	0,451609831585824
ARMCX3	0,026459162385593	0,753963346538047	0,882757332870716
MAN2C1	0,108165511216466	0,200103443154113	0,451609831585824
UBTF	0,087809057044454	0,298280504785972	0,553436117313732
ZSWIM8	0,090736025612603	0,282464826067207	0,540847393428861
PSMG3	0,122932679862236	0,145343144722996	0,451609831585824
ARPC2	-0,020488779977039	0,808240519717106	0,915213529679664
TMUB1	0,005853937136297	0,944717508928084	0,971760949069155
PEBP1	-0,002926968568148	0,972342142728859	0,987921611556748
NCSTN	0,035123622817782	0,677372581097987	0,840284974020288
PSMC3	0,146348428407424	0,082998593956193	0,451609831585824
SEC16A	0,096586305111926	0,252583282088296	0,510853242197342
KMT2B	0,162255886081639	0,052705684094402	0,451609831585824
RHOA	0,084882088476306	0,314676881168243	0,571080265823848
TKT	0,043904528522227	0,603019019955871	0,802010189750714
HMG20B	0,117078742725939	0,165491429939441	0,451609831585824
HNRNPUL1	0,141447206975378	0,093838170012414	0,451609831585824
CDK16	0,156007948869902	0,06460716100671	0,451609831585824
MBD6	0,143421459839275	0,089342645366453	0,451609831585824
EXOSC6	0,099845087276738	0,236928585634333	0,491537530294782
OS9	0,13464055413483	0,110742940433865	0,451609831585824
POSTN	0,142842352263154	0,089463768542661	0,451609831585824
ARFGAP1	0,002926968568148	0,972342142728859	0,987921611556748
SLC1A5	0,13464055413483	0,110742940433865	0,451609831585824
TOB2	0,146348428407424	0,082998593956193	0,451609831585824
SRSF4	0,17501236582895	0,038164796429579	0,451609831585824
ISG20L2	0,122932679862236	0,145343144722996	0,451609831585824
FURIN	0,137567522702978	0,103200100183552	0,451609831585824
PAF1	0,028081430796582	0,739410571336936	0,879784322186774
GBA2	0,028081430796582	0,739410571336936	0,879784322186774
PRPF38B	-0,033281695758913	0,693409101537295	0,855282633688793
LAMA5	0,319790906735701	0,000141871407987	0,076468688905163
LUC7L3	0,099845087276738	0,236928585634333	0,491537530294782
RNPS1	-0,054148918510747	0,521254924105618	0,740081195340669
DVL3	-0,040977559954079	0,627397598186016	0,805252263223035
GOLGA2	0,08535213672772	0,312004558010087	0,571080265823848
UBALD2	0,137567522702978	0,103200100183552	0,451609831585824
MYL12B	0,087809057044454	0,298280504785972	0,553436117313732
MTCH1	0,181551387990929	0,031098512801486	0,451609831585824
TCP1	0,122932679862236	0,145343144722996	0,451609831585824
VEGFB	0,093662994180751	0,267227604329532	0,527224954871395
MAVS	-0,106834352737419	0,205696129228794	0,451609831585824
MSL1	-0,080084080419883	0,342812438008274	0,597980272124464
C1QB	-0,151847736900038	0,072068114172705	0,451609831585824
NXF1	0,068643497502757	0,416157661758356	0,65491672901534
TPD52L2	0,007280370947262	0,93127686922976	0,971760949069155
RAB34	0,005853937136297	0,944717508928084	0,971760949069155
TOB1	0,140494491271127	0,096071556105249	0,451609831585824
A2M	0,032519957691148	0,700081945432467	0,859125839501028
SLC35A4	0,117078742725939	0,165491429939441	0,451609831585824
BCL9L	-0,036739237101497	0,66342551009683	0,831302988775203
MEPCE	0,014859431555681	0,860282180784595	0,947435348166415
SNX17	0,072803709472621	0,388475990415777	0,636439388553506
KAT2A	0,144136486090105	0,087757905722453	0,451609831585824
BAZ2A	-0,071843773945463	0,392911936269046	0,639461168417203
SLC35B2	-0,106834352737419	0,205696129228794	0,451609831585824
NOL3	0,089444557352077	0,289371717239893	0,551135532128277
ATP1B1	0,122932679862236	0,145343144722996	0,451609831585824
SCNN1A	0,041822546996583	0,620316274375473	0,805252263223035
GNAS	0,071315626472548	0,398246184794013	0,642600894456094
PNRC2	0,070247245635563	0,405351213571562	0,642600894456094
HP1BP3	0,019761006856854	0,814926147350904	0,919885221826466
DDX41	0,092718992837464	0,27051553710302	0,53021045272192
TMEM30B	-0,003120158977398	0,970517430417064	0,987921611556748
HCFC1	0,215461757557374	0,010703980312911	0,451609831585824
AHNAK2	0,047150259196161	0,571108009100752	0,781516588877528
ANKZF1	0,079028151340009	0,349213945821995	0,600402924395712
UBE2Z	0,141447206975378	0,093838170012414	0,451609831585824
IRF1	0,146348428407424	0,082998593956193	0,451609831585824
SERPINB1	0,146348428407424	0,082998593956193	0,451609831585824
PNPLA2	-0,026459162385593	0,753963346538047	0,882757332870716
NUFIP2	0,081955119908157	0,331654857451055	0,582286541257715
ANXA1	-0,106834352737419	0,205696129228794	0,451609831585824
ZNF281	0,020488779977039	0,808240519717106	0,915213529679664
NOLC1	-0,151847736900038	0,072068114172705	0,451609831585824
TRIB1	0,252610336446576	0,002769252890464	0,29852546159202
ZNF146	-0,043904528522227	0,603019019955871	0,802010189750714
PRRC2C	0,017367639357071	0,837005309349832	0,931157609369575
FBRS	0,046962704208848	0,575083643545373	0,783561224097652
LRP1	0,078001084875961	0,353331969227086	0,605408522707934
SHMT2	-0,106834352737419	0,205696129228794	0,451609831585824
ADNP	0,070723603487689	0,402173989456625	0,642600894456094
EIF3A	0,029269685681485	0,728809734455825	0,871983233899422
CALU	0,187209538643883	0,026584845458491	0,451609831585824
COPG1	0,205930492508271	0,014715092794739	0,451609831585824
HNRNPA0	0,140494491271127	0,096071556105249	0,451609831585824
SF3B1	-0,016345374711249	0,846476202378149	0,939754218500149
MPEG1	-0,043904528522227	0,603019019955871	0,802010189750714
RELA	0,106855959788946	0,204495243288322	0,451609831585824
EIF4H	0,168488584779495	0,045955257920537	0,451609831585824
USF2	0,079377487156779	0,347087766624407	0,600402924395712
CLTC	0,066563391517825	0,430424301489565	0,66380171245458
TCEAL8	0,052685434226673	0,532577207111165	0,749501604785686
ERGIC3	0,070842273484007	0,401384811310328	0,642600894456094
CD93	0,079497958822893	0,346356448582979	0,600402924395712
MIEN1	0,093662994180751	0,267227604329532	0,527224954871395
CHPF	0,011440582917126	0,892202683324281	0,953215552649727
TBCC	-0,106834352737419	0,205696129228794	0,451609831585824
ADM	0,131713585566681	0,118714567608114	0,451609831585824
PLAU	0,160168160839766	0,057795503771421	0,451609831585824
PNISR	0,139367100990446	0,098769157013499	0,451609831585824
MAZ	0,106085405231534	0,208892228162609	0,452476106656281
IGFBP4	0,046802384660971	0,579311962528598	0,783561224097652
CST3	0,13464055413483	0,110742940433865	0,451609831585824
ERP29	0,037554940160197	0,656427497528508	0,83055028443161
RIC8A	0,010374365028053	0,901957327744121	0,959832180955738
EIF3B	0,086593550335694	0,303245322239562	0,559812156476075
NUCKS1	-0,106834352737419	0,205696129228794	0,451609831585824
RBM15B	-0,054148918510747	0,521254924105618	0,740081195340669
UBQLN2	-0,031201589773981	0,71168551493011	0,86605938546615
AP1G2	0,137567522702978	0,103200100183552	0,451609831585824
SHC1	-0,106834352737419	0,205696129228794	0,451609831585824
RPL7L1	-0,005853937136297	0,944717508928084	0,971760949069155
DAZAP1	-0,106834352737419	0,205696129228794	0,451609831585824
FKBP10	0,087809057044454	0,298280504785972	0,553436117313732
CYCS	0,140494491271127	0,096071556105249	0,451609831585824
ZMIZ2	-0,040977559954079	0,627397598186016	0,805252263223035
TMEM214	0,13464055413483	0,110742940433865	0,451609831585824
ATP2A2	0,109250735011481	0,195626823541354	0,451609831585824
PCED1A	0,081955119908157	0,331654857451055	0,582286541257715
HDGF	-0,106834352737419	0,205696129228794	0,451609831585824
CHTOP	0,040977559954079	0,627397598186016	0,805252263223035
EWSR1	0,047842437653437	0,57091137075662	0,781516588877528
DPM2	0,043682225683573	0,604855551268395	0,802010189750714
B2M	-0,049758465658524	0,555589097771334	0,767852624868587
ILF3	0,13464055413483	0,110742940433865	0,451609831585824
RBM15	0,13464055413483	0,110742940433865	0,451609831585824
IRF2BPL	-0,067603444510291	0,423255795469405	0,660470027445587
SLC50A1	0,105370868453345	0,211974876953886	0,452492905656018
TNKS1BP1	0,175825401659102	0,037277565291679	0,451609831585824
PPIA	0,070247245635563	0,405351213571562	0,642600894456094
ZKSCAN1	-0,013520688902058	0,872757311646475	0,952259495905769
CHD3	0,140494491271127	0,096071556105249	0,451609831585824
PDIA4	-0,106834352737419	0,205696129228794	0,451609831585824
CBX3	0,070247245635563	0,405351213571562	0,642600894456094
SPP1	0,15392784288497	0,068253858276932	0,451609831585824
PURB	-0,106834352737419	0,205696129228794	0,451609831585824
KPNB1	0,020488779977039	0,808240519717106	0,915213529679664
ATP6AP1	0,128786616998533	0,127129236787859	0,451609831585824
CNN2	0,048486078823261	0,564472948438695	0,776150304103206
TMEM259	0,002080105984932	0,980342467795701	0,993241710793012
LAMB2	0,055612402794821	0,510057835125788	0,739035411647311
HDLBP	-0,016216905978267	0,847668016307963	0,940109178580231
SRSF9	-0,106834352737419	0,205696129228794	0,451609831585824
CDK2AP2	-0,111285670193864	0,187431269771433	0,451609831585824
PPP1R35	0,061466339931118	0,466558802644284	0,694682858080854
IER5	0,045236632465691	0,592066959909066	0,795820676785502
STOML2	0,032196654249633	0,702921141409932	0,859125839501028
DPM3	0,122932679862236	0,145343144722996	0,451609831585824
HSPA9	-0,106834352737419	0,205696129228794	0,451609831585824
DUSP6	0,056162861593165	0,505879087578487	0,736942778931904
MKI67	0,115155451811389	0,17150014504688	0,451609831585824
EMD	0,125859648430384	0,136000901345025	0,451609831585824
EIF4B	0,011440582917126	0,892202683324281	0,953215552649727
CCT5	0,081955119908157	0,331654857451055	0,582286541257715
TRA2A	-0,107125458224	0,204463487971218	0,451609831585824
RNF26	-0,040969025629305	0,62746929601795	0,805252263223035
ATP1A1	0,106085405231534	0,208892228162609	0,452476106656281
IRF3	-0,023921218826718	0,776904801956291	0,894325725140214
U2AF2	-0,054148918510747	0,521254924105618	0,740081195340669
IVNS1ABP	0,146348428407424	0,082998593956193	0,451609831585824
SF3B2	0,08618470302295	0,307308058208634	0,56435789906117
OXA1L	0,087809057044454	0,298280504785972	0,553436117313732
PABPC4	-0,106834352737419	0,205696129228794	0,451609831585824
NDRG1	0,029269685681485	0,728809734455825	0,871983233899422
MCM7	-0,106834352737419	0,205696129228794	0,451609831585824
ROMO1	0,099516931317048	0,238473217387914	0,491537530294782
FAM50A	0,047797196567523	0,571275577027358	0,781516588877528
CSDE1	0,11415177415779	0,17632215076702	0,451609831585824
TRA2B	0,122932679862236	0,145343144722996	0,451609831585824
KHNYN	-0,017561811408891	0,835209001595424	0,930119115413086
CDV3	-0,005853937136297	0,944717508928084	0,971760949069155
RNF213	0,190173588586519	0,023009363710848	0,451609831585824
SLC25A1	-0,106834352737419	0,205696129228794	0,451609831585824
HNRNPF	0,090473264931383	0,283860959508342	0,542556940336867
RHOT2	-0,106834352737419	0,205696129228794	0,451609831585824
KHSRP	0,183696185507486	0,029559509288666	0,451609831585824
OGT	0,06998875211673	0,407081581025005	0,644396394045455
VCP	0,143421459839275	0,089342645366453	0,451609831585824
PDIA3	0	1	1
MYL12A	0,139367100990446	0,098769157013499	0,451609831585824
COL6A3	0,259180231353237	0,002140034986669	0,288003944435309
MTA2	0,077670444422225	0,357555738156614	0,607104515497456
PRKCSH	-0,106834352737419	0,205696129228794	0,451609831585824
KIAA0100	0,107545766788019	0,20269324865033	0,451609831585824
CHPF2	0,087809057044454	0,298280504785972	0,553436117313732
DDX3X	-0,101569042705986	0,228930073637303	0,482005115978541
SRRT	0,183049326674019	0,030137319067625	0,451609831585824
KMT2D	-0,097289202861106	0,245261757344348	0,501692930582936
PARP14	-0,019317261022385	0,819009239174095	0,923527154633551
CYBA	0,128786616998533	0,127129236787859	0,451609831585824
TNFAIP2	0,085284345382213	0,312389040301126	0,571080265823848
FOSL2	0,131713585566681	0,118714567608114	0,451609831585824
ADAR	0,168488584779495	0,045955257920537	0,451609831585824
TPM4	0,108165511216466	0,200103443154113	0,451609831585824
ACIN1	0,204124375331953	0,015609423663692	0,451609831585824
FOS	0,122932679862236	0,145343144722996	0,451609831585824
S100A10	0,014634842840742	0,862372675527675	0,947435348166415
DYNC1H1	0,191689996042264	0,022668487506559	0,451609831585824
INPPL1	0,029873247854702	0,723444793387846	0,871367024885026
HNRNPD	0,11415177415779	0,17632215076702	0,451609831585824
TRIM56	0,124806359095922	0,139307872903264	0,451609831585824
CD14	0,106085405231534	0,208892228162609	0,452476106656281
FASTK	-0,106834352737419	0,205696129228794	0,451609831585824
NDUFV1	0,108165511216466	0,200103443154113	0,451609831585824
ATN1	-0,026342717113336	0,755011373753989	0,882757332870716
SSRP1	0,191369750613747	0,023400053805676	0,451609831585824
ATP6V1F	0,117078742725939	0,165491429939441	0,451609831585824
CTDSP1	0,122932679862236	0,145343144722996	0,451609831585824
IER2	0,040977559954079	0,627397598186016	0,805252263223035
RPL31	0,122932679862236	0,145343144722996	0,451609831585824
TNFRSF1A	0,081955119908157	0,331654857451055	0,582286541257715
APRT	0,049758465658524	0,555589097771334	0,767852624868587
SERPINH1	-0,005853937136297	0,944717508928084	0,971760949069155
CLK1	-0,106834352737419	0,205696129228794	0,451609831585824
MIDN	0,029269685681485	0,728809734455825	0,871983233899422
PPP1R15B	0,08403235672723	0,318360826915295	0,572943191009495
MOGS	-0,017680900871922	0,834107715950296	0,930119115413086
TLN1	-0,114371863215144	0,175489815540029	0,451609831585824
SF3B4	0,183049326674019	0,030137319067625	0,451609831585824
UBE2M	0,011440582917126	0,892202683324281	0,953215552649727
RPL28	0,117078742725939	0,165491429939441	0,451609831585824
EIF3G	0,122932679862236	0,145343144722996	0,451609831585824
EHBP1L1	0,136563418764351	0,105740270865144	0,451609831585824
UTP3	0,065721145280344	0,436280730291407	0,671872324648766
SRP14	-0,106834352737419	0,205696129228794	0,451609831585824
IRAK1	0,122932679862236	0,145343144722996	0,451609831585824
COL6A2	0,030059375810316	0,721793063499287	0,870350025114353
MMP14	0,070247245635563	0,405351213571562	0,642600894456094
CCT6A	0,187774700800983	0,026131321394144	0,451609831585824
ANXA2	0,070247245635563	0,405351213571562	0,642600894456094
HNRNPH3	0,061466339931118	0,466558802644284	0,694682858080854
DTX3L	0,116485935156194	0,167643572230641	0,451609831585824
IGFBP3	0,153113933126087	0,068818125059015	0,451609831585824
RBM39	0,040977559954079	0,627397598186016	0,805252263223035
COPS6	0,055122808600699	0,513789652901719	0,740081195340669
CNBP	0,156007948869902	0,06460716100671	0,451609831585824
TUBA1A	-0,020488779977039	0,808240519717106	0,915213529679664
MORF4L2	-0,006240317954796	0,941075101727325	0,971760949069155
NCL	0,035123622817782	0,677372581097987	0,840284974020288
FASN	0,058892974342127	0,485422930673628	0,71482958113679
NDUFB10	-0,109205564208932	0,195811679590849	0,451609831585824
KCTD12	0,108165511216466	0,200103443154113	0,451609831585824
YBX1	-0,040977559954079	0,627397598186016	0,805252263223035
UBXN1	0,191925753018982	0,022667123080708	0,451609831585824
YIPF3	-0,011440582917126	0,892202683324281	0,953215552649727
WDR6	0,067320277067415	0,425200555702447	0,660470027445587
HEXIM1	0,143421459839275	0,089342645366453	0,451609831585824
PLXNB2	0,145098632437123	0,085661330167054	0,451609831585824
GANAB	0,073174214203712	0,386066282920015	0,63441989784722
PSMA7	0,005853937136297	0,944717508928084	0,971760949069155
RRAGA	0,143421459839275	0,089342645366453	0,451609831585824
PNMA1	0,146348428407424	0,082998593956193	0,451609831585824
PSMD2	-0,002926968568148	0,972342142728859	0,987921611556748
FBXW5	0,122932679862236	0,145343144722996	0,451609831585824
SON	-0,106834352737419	0,205696129228794	0,451609831585824
IMPDH2	0,033281695758913	0,693409101537295	0,855282633688793
MAGEF1	0,040977559954079	0,627397598186016	0,805252263223035
CYC1	0,140494491271127	0,096071556105249	0,451609831585824
HMGN1	0,007280370947262	0,93127686922976	0,971760949069155
SRSF3	-0,106834352737419	0,205696129228794	0,451609831585824
HSP90AA1	0,02748994837801	0,744706054454481	0,882757332870716
COL6A1	0,021841112841786	0,795854884912246	0,905946743331997
C1QA	0,095684875306873	0,257038098396429	0,516953488939086
AP2M1	-0,014634842840742	0,862372675527675	0,947435348166415
PNRC1	-0,040977559954079	0,627397598186016	0,805252263223035
CHCHD2	0,046831497090376	0,579076031767106	0,783561224097652
CCNL2	0,176809008719223	0,036227722512562	0,451609831585824
NOP10	-0,023415748545188	0,781497989872061	0,894325725140214
MYH9	0,176809008719223	0,036227722512562	0,451609831585824
AHNAK	0,149860113932842	0,073389113618716	0,451609831585824
IGFBP5	0,124806359095922	0,139307872903264	0,451609831585824
GNB2	0,120005711294087	0,155169110339065	0,451609831585824
RPS3	0,137286995005514	0,103904842514495	0,451609831585824
CAPNS1	0,064393308499266	0,44560628645368	0,6727781187634
HNRNPAB	-0,071763656480155	0,395289127273598	0,640784480001411
EGR1	-0,106834352737419	0,205696129228794	0,451609831585824
BSG	0,023415748545188	0,781497989872061	0,894325725140214
SYNGR2	0,040977559954079	0,627397598186016	0,805252263223035
MLEC	0,131713585566681	0,118714567608114	0,451609831585824
RPS4X	0,122932679862236	0,145343144722996	0,451609831585824
RPL10	-0,023415748545188	0,781497989872061	0,894325725140214
DSP	0,136937156469217	0,104789059535098	0,451609831585824
VEGFA	0,122932679862236	0,145343144722996	0,451609831585824
APH1A	0,021841112841786	0,795854884912246	0,905946743331997
PHB2	-0,028081430796582	0,739410571336936	0,879784322186774
NOP56	-0,011707874272594	0,889700088261961	0,953215552649727
GRN	0,172411316189994	0,041124745777947	0,451609831585824
ZFP36L2	0,146348428407424	0,082998593956193	0,451609831585824
MRPL41	0,090736025612603	0,282464826067207	0,540847393428861
BTG2	-0,106834352737419	0,205696129228794	0,451609831585824
KLF6	0,172648796749359	0,040846661936077	0,451609831585824
COX5B	-0,106834352737419	0,205696129228794	0,451609831585824
AURKAIP1	0,061466339931118	0,466558802644284	0,694682858080854
RPL6	0,011440582917126	0,892202683324281	0,953215552649727
SET	0,043904528522227	0,603019019955871	0,802010189750714
DUSP1	0,050962596630835	0,546063648257999	0,765483241641253
NFE2L1	0,053042702615767	0,52980174897192	0,749501604785686
RPL4	-0,078003974434951	0,355494985968573	0,605408522707934
BGN	0,052685434226673	0,532577207111165	0,749501604785686
RBM3	-0,011707874272594	0,889700088261961	0,953215552649727
HNRNPA3	0,122932679862236	0,145343144722996	0,451609831585824
ARF6	0,035123622817782	0,677372581097987	0,840284974020288
EID1	0,079028151340009	0,349213945821995	0,600402924395712
RPS19	-0,030733169965559	0,715824594109777	0,86605938546615
SOX4	-0,005853937136297	0,944717508928084	0,971760949069155
CENPB	-0,039522013713709	0,639676207838017	0,813173292511064
MARCKS	0,177532444393657	0,035471749626329	0,451609831585824
AEBP1	0,135206889020582	0,10925047790176	0,451609831585824
RPL21	0,090736025612603	0,282464826067207	0,540847393428861
SF1	-0,106834352737419	0,205696129228794	0,451609831585824
MRPS34	0,026459162385593	0,753963346538047	0,882757332870716
APOE	0,131713585566681	0,118714567608114	0,451609831585824
PSAP	0,020488779977039	0,808240519717106	0,915213529679664
PLEC	0,198056445186703	0,017379655613471	0,451609831585824
NFKBIA	-0,106834352737419	0,205696129228794	0,451609831585824
PKM	-0,046831497090376	0,579076031767106	0,783561224097652
CSTB	0,131713585566681	0,118714567608114	0,451609831585824
THBS1	0,091524663337009	0,278302525407331	0,539651927872939
TRIM28	0,117078742725939	0,165491429939441	0,451609831585824
PNN	0,194602871739201	0,021158926805674	0,451609831585824
JUND	0,023415748545188	0,781497989872061	0,894325725140214
HNRNPA2B1	0,037554940160197	0,656427497528508	0,83055028443161
EIF4G1	0,075109880320393	0,373626012184346	0,623481178227128
SPARC	0,002560564101832	0,9758032775705	0,990504645217513
FUS	0,039522013713709	0,639676207838017	0,813173292511064
SLC25A5	-0,106834352737419	0,205696129228794	0,451609831585824
TGOLN2	-0,106834352737419	0,205696129228794	0,451609831585824
GRINA	-0,106834352737419	0,205696129228794	0,451609831585824
IRF2BP2	-0,030733169965559	0,715824594109777	0,86605938546615
MDK	0,011440582917126	0,892202683324281	0,953215552649727
RPL24	-0,008780905704445	0,917159202388812	0,964583044073307
TIMP1	-0,010019791936772	0,905522694509309	0,962676000671632
HNRNPU	0,122932679862236	0,145343144722996	0,451609831585824
ACADVL	0,005853937136297	0,944717508928084	0,971760949069155
GPX4	0,058539371362969	0,488046912538661	0,71482958113679
RPS14	-0,106834352737419	0,205696129228794	0,451609831585824
SFPQ	0,162248266824698	0,054620183996664	0,451609831585824
GLUL	0,122932679862236	0,145343144722996	0,451609831585824
RPL5	0	1	1
DDIT4	0,14352731296031	0,089106595926486	0,451609831585824
LGALS3BP	-0,106834352737419	0,205696129228794	0,451609831585824
RPL37	0,07610118277186	0,367352221780175	0,614915675588554
RPL15	0,13464055413483	0,110742940433865	0,451609831585824
RPL9	-0,049758465658524	0,555589097771334	0,767852624868587
DDX17	-0,044722278676039	0,596284962308728	0,80049214118158
XBP1	0,058242967578097	0,490252317467958	0,716113818740459
PABPC1	0,15602403133465	0,064579605401395	0,451609831585824
ZFP36L1	0,055612402794821	0,510057835125788	0,739035411647311
FLNA	0,135489960181112	0,107076441647694	0,451609831585824
COL1A2	0,181878185741144	0,030464915833148	0,451609831585824
ENO1	0,054082755608233	0,521764108032382	0,740081195340669
EIF4A2	0,146348428407424	0,082998593956193	0,451609831585824
EEF1A1	0,087809057044454	0,298280504785972	0,553436117313732
ARHGDIA	0,021841112841786	0,795854884912246	0,905946743331997
MYL6	-0,106834352737419	0,205696129228794	0,451609831585824
COL3A1	0,279010004680969	0,000861480398461	0,232168967385301
RPS20	0,008780905704445	0,917159202388812	0,964583044073307
GSTP1	-0,106834352737419	0,205696129228794	0,451609831585824
RPL35	-0,106834352737419	0,205696129228794	0,451609831585824
FN1	0,026746976800226	0,751374915170381	0,882757332870716
JUNB	0,064393308499266	0,44560628645368	0,6727781187634
ACTB	0,149767630915106	0,076055206479083	0,451609831585824
RPL29	-0,008780905704445	0,917159202388812	0,964583044073307
RPL7	0,199690174553475	0,018010734457552	0,451609831585824
HSPA5	0,043682225683573	0,604855551268395	0,802010189750714
GPX1	-0,106834352737419	0,205696129228794	0,451609831585824
KRT18	0,128786616998533	0,127129236787859	0,451609831585824
ATF4	0,105370868453345	0,211974876953886	0,452492905656018
EIF4G2	0,105370868453345	0,211974876953886	0,452492905656018
UBC	0,122932679862236	0,145343144722996	0,451609831585824
RPL3	0,128786616998533	0,127129236787859	0,451609831585824
RPL13	0,079028151340009	0,349213945821995	0,600402924395712
TPI1	0,137286995005514	0,103904842514495	0,451609831585824
TXNIP	-0,013520688902058	0,872757311646475	0,952259495905769
PCBP1	-0,151847736900038	0,072068114172705	0,451609831585824
DDX5	0,050357760669355	0,550838158599216	0,767852624868587
SRRM2	0,165426796998628	0,048333751338325	0,451609831585824
PTMA	-0,106834352737419	0,205696129228794	0,451609831585824
CALR	0,040977559954079	0,627397598186016	0,805252263223035
HSPB1	-0,076963921442485	0,361945847134066	0,613486828947363
RPL10A	0,122932679862236	0,145343144722996	0,451609831585824
RPS16	-0,106834352737419	0,205696129228794	0,451609831585824
SAT1	-0,106834352737419	0,205696129228794	0,451609831585824
HSPA8	-0,05869475464494	0,486892918277134	0,71482958113679
FTH1	-0,064393308499266	0,44560628645368	0,6727781187634
EEF2	-0,045762331668505	0,587770125674748	0,792020244346722
COL1A1	0,087333666150529	0,299131348633266	0,554061157777767
RPS2	-0,106834352737419	0,205696129228794	0,451609831585824
RPL8	0,026342717113336	0,755011373753989	0,882757332870716
GAPDH	-0,026342717113336	0,755011373753989	0,882757332870716
MT-ND6	0,024715486777371	0,769703109131199	0,894325725140214
MT-ND4L	-0,052064803403909	0,537416042250515	0,755325284936187
MT-ND3	-0,000570525573529	0,994607883276486	1
MT-ND5	-0,001807520834565	0,982281079357177	0,994271364832898
MT-ND2	0,106481765102951	0,205166199866513	0,451609831585824
MT-ATP6	0,072068243045053	0,393286414341935	0,639461168417203
MT-CYB	-0,064403954660949	0,442203810612552	0,6727781187634
MT-ND1	-0,154392230534561	0,061838683821599	0,451609831585824
MT-CO1	-0,035319017627703	0,675679790841023	0,840284974020288
MT-ND4	-0,107857785660109	0,193797412435234	0,451609831585824
MT-CO3	-0,054469799011743	0,515618173415342	0,740081195340669
MT-CO2	0,171424592964539	0,041422040644963	0,451609831585824

## Sheet: Correlation SBS87 vs top 10% expressed genes
	statistic	pvalue	pvalue-corrected
ZFR	0,073548425813591	0,373891384236567	0,675641949943524
UQCRFS1	-0,065587249788539	0,429494951008717	0,70794427704495
ABCA2	0,042301359648624	0,610361759421156	0,83287338817216
SMC4	0,044200103118363	0,594428783330408	0,820479165723662
BTN2A1	0,114064782240937	0,169438337912937	0,600714142094717
ST14	0,076993728012632	0,353689166610999	0,668906880011678
RSAD1	-0,065587249788539	0,429494951008717	0,70794427704495
AMOTL2	0,070929522080417	0,392878649174339	0,687537636055094
RBBP6	0,087585274664009	0,291406216770091	0,600714142094717
EPHB4	-0,005066394434316	0,951335967243086	0,969701307971786
SNX19	0,043570992135113	0,59968678963419	0,822471194943584
MS4A6A	0,018239019963536	0,826100862990677	0,919975961057799
ZNF384	0,005066394434316	0,951335967243086	0,969701307971786
TMPO	0,096955064904796	0,242843410019351	0,600714142094717
ECHS1	-0,026345251058441	0,750976710814834	0,88475726148458
DDX27	-0,010107297535496	0,902859806688917	0,961741967994715
SZT2	0,068983755734679	0,405990520434621	0,700252449645634
KLF2	0,111213162684913	0,180355743678062	0,600714142094717
PIEZO1	0,192300331356231	0,020534972839946	0,579220890745704
IPO7	0,106078794195781	0,201315541327817	0,600714142094717
CAPN15	-0,032424924379619	0,696102702805219	0,850792192317489
LLGL2	0,055606581342457	0,502966006385715	0,760445098013746
HARS2	0,103354446460036	0,213133461439086	0,600714142094717
ECM1	0,159657436635412	0,054453122701176	0,579220890745704
ANKRD17	0,074190076922202	0,371490546910229	0,675641949943524
PHC3	0,189647454231161	0,022343886621928	0,579220890745704
UBN1	0,072716298678597	0,381067073808592	0,675641949943524
UBXN6	0,19208785345198	0,020674997350064	0,579220890745704
TSC22D2	0,023886893090184	0,773546788814609	0,897614034813939
TYROBP	0,128322880021054	0,12216202855122	0,579220890745704
D2HGDH	0,08815526315709	0,288277546434545	0,600714142094717
SLC3A2	0,190496430730263	0,021750477530645	0,579220890745704
FAM193B	0,11645516961014	0,160674967416791	0,600714142094717
LAMTOR2	-0,096955064904796	0,242843410019351	0,600714142094717
LAMB1	0,027400393930553	0,740437896328625	0,880605225008875
SPATA20	0,128120608392807	0,122751800177399	0,579220890745704
TLE3	0,105381004233762	0,204295934375222	0,600714142094717
FIS1	0,005703239112047	0,945227989432251	0,969701307971786
C11orf24	-0,048477532452398	0,559250871598505	0,792210827310365
MRPS30	0,096955064904796	0,242843410019351	0,600714142094717
NCAPD2	0,086974396458714	0,294784583643882	0,600714142094717
SF3A2	-0,021715357354713	0,793644797117103	0,910158607757698
STAT1	-0,014258097780117	0,863633016765733	0,943258755900162
ATP6V1B2	0,106394283120625	0,19997848849334	0,600714142094717
STK38	0,025331972171578	0,760255020447561	0,88792514847505
SDF2L1	0,132739534179066	0,10982846649544	0,579220890745704
ZC3HAV1L	0,025664576004211	0,757205582460227	0,88724741075231
PTK2	0,137967511469359	0,096524765147364	0,579220890745704
TNK2	-0,0830116337221	0,317335553999393	0,631158168286615
DDX55	0,005703239112047	0,945227989432251	0,969701307971786
PIM2	-0,064849848759238	0,434700428261531	0,714340033027332
ADO	0,131174499577077	0,114081130573805	0,579220890745704
BOD1L1	0,130788113562157	0,115150758974648	0,579220890745704
PYCR1	0,101232494238831	0,222679298958779	0,600714142094717
SERINC1	0,136877738689124	0,099185965642996	0,579220890745704
PUS1	-0,124045450687019	0,135113759258289	0,579220890745704
SAFB	0,081271157346667	0,327588539480736	0,637437627365043
SLC29A2	-0,124045450687019	0,135113759258289	0,579220890745704
TPCN1	-0,043570992135113	0,59968678963419	0,822471194943584
CUL4A	-0,059783454324923	0,471436113622409	0,741909679540083
TIMP3	-0,096955064904796	0,242843410019351	0,600714142094717
IFNGR1	0,136877738689124	0,099185965642996	0,579220890745704
MPV17	0,086974396458714	0,294784583643882	0,600714142094717
SMAD3	0,102280545344561	0,217926948397375	0,600714142094717
MAP3K11	-0,088400206236726	0,286940035661918	0,600714142094717
TBL2	0,110447398668078	0,183374593488566	0,600714142094717
TBC1D17	-0,004277429334035	0,958906859274511	0,969701307971786
TRIM52	-0,091195099817679	0,271975174476852	0,600714142094717
LAP3	0,122619640909007	0,139659130778079	0,579220890745704
SERPING1	0,087312660659991	0,292910636789179	0,600714142094717
ZFC3H1	0,088309119909167	0,287436922104106	0,600714142094717
SSH3	0,034219434672281	0,680190468463133	0,834181257114058
GATAD1	0,034219434672281	0,680190468463133	0,834181257114058
TCF25	0,049525757923931	0,549811503859757	0,792210827310365
TNFAIP3	-0,09895434874799	0,23326426760329	0,600714142094717
FZD1	0,136792649726519	0,099396191326747	0,579220890745704
EGFR	-0,043548742716099	0,597065131391979	0,822013041686531
PTPN12	0,132739534179066	0,10982846649544	0,579220890745704
RAD23B	0,105381004233762	0,204295934375222	0,600714142094717
PAFAH1B1	0,005703239112047	0,945227989432251	0,969701307971786
CXCL1	-0,018535527114152	0,823320120852238	0,919975961057799
PSMA4	0,101232494238831	0,222679298958779	0,600714142094717
DKC1	0,097274773138858	0,241293295970355	0,600714142094717
KLC2	0,136792649726519	0,099396191326747	0,579220890745704
FAM102A	0,084818013212563	0,306919275600608	0,613838551201217
PANK2	0,111213162684913	0,180355743678062	0,600714142094717
MLPH	-0,025331972171578	0,760255020447561	0,88792514847505
FBXW2	0,17327068965359	0,036870233161912	0,579220890745704
B3GNT9	0,114064782240937	0,169438337912937	0,600714142094717
SLC6A6	0,034219434672281	0,680190468463133	0,834181257114058
TSKU	0,101232494238831	0,222679298958779	0,600714142094717
NUP85	0,086974396458714	0,294784583643882	0,600714142094717
UBE2J2	0,142580977801171	0,085885396080886	0,579220890745704
GGCX	0,003039836660589	0,970789981820685	0,978048224675419
ACAD9	-0,124045450687019	0,135113759258289	0,579220890745704
ZNF121	0,022812956448187	0,783468242653627	0,903669503912337
CASP4	0,105606741941132	0,20332827375058	0,600714142094717
AFF4	0,061810012098649	0,45654015174031	0,734552662053813
NUDT22	-0,096955064904796	0,242843410019351	0,600714142094717
FSTL1	0,136877738689124	0,099185965642996	0,579220890745704
KBTBD2	0,018535527114152	0,823320120852238	0,919975961057799
AGO2	0,100276947094985	0,22556333138149	0,600714142094717
IFI44	0,06701305956655	0,419533219074171	0,70794427704495
TOR4A	-0,124045450687019	0,135113759258289	0,579220890745704
PRR12	0,093221657591405	0,261464261447195	0,600714142094717
RBM17	0,126395470669701	0,127872634878999	0,579220890745704
ARL1	-0,048477532452398	0,559250871598505	0,792210827310365
TP53INP2	-0,034219434672281	0,680190468463133	0,834181257114058
POLR3D	0,131174499577077	0,114081130573805	0,579220890745704
ELMO3	0,086128705383364	0,29950470274244	0,604618107783428
BRD9	0,169205438594497	0,041527081738123	0,579220890745704
SETD1B	0,19031225500042	0,020929060551919	0,579220890745704
PCSK7	-0,01621246218981	0,845163273490477	0,930629222495132
PYGB	-0,074142108456609	0,371799873333283	0,675641949943524
SUGP2	0,08815526315709	0,288277546434545	0,600714142094717
UBA7	0,037397000881336	0,651569279929595	0,834181257114058
TNPO2	-0,065587249788539	0,429494951008717	0,70794427704495
C1orf35	0,033296881277227	0,688353668888257	0,843233244388114
ENTPD6	0,072716298678597	0,381067073808592	0,675641949943524
SMARCD1	0,091251825792749	0,27167708033968	0,600714142094717
NEK6	-0,04134848356234	0,618428428185499	0,834181257114058
ALG3	0,114064782240937	0,169438337912937	0,600714142094717
KMT2E	0,092269194642156	0,2663687969377	0,600714142094717
RAB7A	0,081271157346667	0,327588539480736	0,637437627365043
HSD3B7	-0,04134848356234	0,618428428185499	0,834181257114058
TGFBI	0,192522988503989	0,020389128224549	0,579220890745704
NDOR1	0,139729358245147	0,092343503164363	0,579220890745704
ZNF629	0,044200103118363	0,594428783330408	0,820479165723662
LARP4B	0,052387596395995	0,52800473123572	0,787260166351461
AP3D1	0,123620024197298	0,136457857568863	0,579220890745704
TMEM115	0,044200103118363	0,594428783330408	0,820479165723662
RRP7A	0,022812956448187	0,783468242653627	0,903669503912337
UHMK1	0,141859044160834	0,087484826811448	0,579220890745704
RANBP2	0,212475457682115	0,010164408875564	0,579220890745704
ZNF217	0,039811488483641	0,631537132828933	0,834181257114058
ASAH1	0,044200103118363	0,594428783330408	0,820479165723662
MYOF	0,177155101162632	0,031998725645462	0,579220890745704
TMEM248	0,06701305956655	0,419533219074171	0,70794427704495
NOP58	0,128322880021054	0,12216202855122	0,579220890745704
CLASRP	0,101232494238831	0,222679298958779	0,600714142094717
ACTN1	0,103354446460036	0,213133461439086	0,600714142094717
ARRDC2	-0,124045450687019	0,135113759258289	0,579220890745704
SETX	0,053748539820065	0,517341711877626	0,7756467852809
BAZ1B	0,145126203102203	0,080434084551506	0,579220890745704
LAGE3	0,12547126046503	0,130683551943612	0,579220890745704
NPLOC4	0,091989596095399	0,266261732859331	0,600714142094717
CEP95	0,106438291090275	0,199792497793606	0,600714142094717
UBA2	0,100314609799447	0,226901961710375	0,600714142094717
HIF1A	0,134026119133101	0,106427110171544	0,579220890745704
ZNF513	0,078022474288459	0,347294801493491	0,662626187628288
WNK1	-0,014930149950018	0,857272836015013	0,939166785796935
RIT1	-0,124045450687019	0,135113759258289	0,579220890745704
PPP1R12C	0,086974396458714	0,294784583643882	0,600714142094717
PAPOLA	-0,123777536921864	0,135959011639037	0,579220890745704
KLF3	0,012832288002105	0,877155424653073	0,949371031903627
FOXRED1	0,023305414397851	0,778914241296213	0,902870486147654
SCAF11	0,04490365405371	0,588573708690366	0,820479165723662
ADCY6	-0,082323365765134	0,32136465261364	0,636821866760117
SREBF2	-0,06298386759685	0,446553979757966	0,725916051120345
QSOX1	0,138868707906843	0,094367481168479	0,579220890745704
ACAP3	0,086974396458714	0,294784583643882	0,600714142094717
ZC3H12A	0,111460677554941	0,179387911212542	0,600714142094717
NOL6	0,118342211574972	0,154002270285471	0,600714142094717
IKBKB	-0,10132788868631	0,222243691859856	0,600714142094717
SUPT5H	0,04601477010856	0,577897569479958	0,813281435899993
UFM1	0,034219434672281	0,680190468463133	0,834181257114058
EPS8L2	0,116527071989257	0,160416775769566	0,600714142094717
CEP170B	0,144898880821423	0,080909238590411	0,579220890745704
RNPEP	0,005703239112047	0,945227989432251	0,969701307971786
C9orf78	-0,124045450687019	0,135113759258289	0,579220890745704
SOX9	0,223686721119405	0,007049356836776	0,579220890745704
TPP1	-0,088400206236726	0,286940035661918	0,600714142094717
YTHDF2	-0,011406478224094	0,890713779550835	0,952684068590638
PRKDC	0,149321903306913	0,07085408855321	0,579220890745704
XRCC5	-0,026609572772569	0,748562239929127	0,88475726148458
LRPAP1	0,030767318518283	0,710920991595124	0,864135471243813
CTSB	-0,004989294894857	0,95207563020934	0,969701307971786
DBN1	0,131174499577077	0,114081130573805	0,579220890745704
NCOR2	0,195076701446147	0,018320807225537	0,579220890745704
PRMT2	0,09895434874799	0,23326426760329	0,600714142094717
GTF3C2	0,11754035087612	0,156811502863116	0,600714142094717
MAP2K7	-0,096261494251995	0,246230240070501	0,600714142094717
UGCG	0,056743617664334	0,494273986083592	0,760445098013746
RNF10	-0,124045450687019	0,135113759258289	0,579220890745704
SLC35B1	0,136792649726519	0,099396191326747	0,579220890745704
RRNAD1	0,075995916514733	0,359961866337159	0,674850246802534
COLGALT1	-0,020265577737262	0,807140412484616	0,918793415689985
FZD5	0,086974396458714	0,294784583643882	0,600714142094717
TRIM47	-0,048970891836059	0,555259352237609	0,792210827310365
MSRB1	-0,018535527114152	0,823320120852238	0,919975961057799
SIRT7	0	1	1
SPG7	0,103354446460036	0,213133461439086	0,600714142094717
GSPT1	0,086974396458714	0,294784583643882	0,600714142094717
CSK	0,101232494238831	0,222679298958779	0,600714142094717
IK	0,034219434672281	0,680190468463133	0,834181257114058
GIPC1	0,086974396458714	0,294784583643882	0,600714142094717
SLFN5	0,055730338777471	0,502016047223378	0,760445098013746
SLTM	0,012832288002105	0,877155424653073	0,949371031903627
PIP4K2C	-0,016630982982855	0,841218717201448	0,930085925275037
ETV6	-0,124045450687019	0,135113759258289	0,579220890745704
RPAIN	0,122619640909007	0,139659130778079	0,579220890745704
DHX38	0,09895434874799	0,23326426760329	0,600714142094717
RNF145	0,05877017543806	0,478983431609414	0,747291642338738
SMG1	0,172393364068688	0,037091146029656	0,579220890745704
ACP2	0,086974396458714	0,294784583643882	0,600714142094717
IL4R	0,055606581342457	0,502966006385715	0,760445098013746
YME1L1	0,02411492532514	0,771444829449037	0,896139575588429
MXRA5	0,134419503611874	0,100994972000464	0,579220890745704
RBM25	0,070929522080417	0,392878649174339	0,687537636055094
REEP4	0,093221657591405	0,261464261447195	0,600714142094717
G6PC3	0,142580977801171	0,085885396080886	0,579220890745704
BOD1	0,138819207500245	0,094484963497076	0,579220890745704
GMPPA	0,026345251058441	0,750976710814834	0,88475726148458
SUPT7L	0,111213162684913	0,180355743678062	0,600714142094717
PRKAB1	0,122619640909007	0,139659130778079	0,579220890745704
CNOT1	-0,122606745310435	0,139700771422897	0,579220890745704
ERAL1	-0,096955064904796	0,242843410019351	0,600714142094717
KIF1C	0,205392639838264	0,013355911964034	0,579220890745704
CHRAC1	0,142580977801171	0,085885396080886	0,579220890745704
TOP2A	0,105681405792937	0,203008950871126	0,600714142094717
EP300	0,105681405792937	0,203008950871126	0,600714142094717
IFRD2	0,030398366605893	0,714234420109683	0,864135471243813
SLC6A8	0,048066635797596	0,561311302324071	0,79304532621933
MICALL2	0,028371808832167	0,732528934321646	0,875461409311236
CASP2	-0,048477532452398	0,559250871598505	0,792210827310365
SMC1A	0,048637386569429	0,557956049262327	0,792210827310365
ABHD17A	-0,048477532452398	0,559250871598505	0,792210827310365
ATMIN	0,141859044160834	0,087484826811448	0,579220890745704
FLAD1	0,10836154312889	0,191787230493092	0,600714142094717
MEN1	0,030398366605893	0,714234420109683	0,864135471243813
PPP6R1	0,098288052025721	0,236426458193996	0,600714142094717
SF3A1	0,025664576004211	0,757205582460227	0,88724741075231
TFE3	-0,007092952208042	0,931910912716727	0,969701307971786
SLC10A3	0,04255771324825	0,608199569871599	0,830974824235213
ZC3HAV1	0,106405251038094	0,199932123004512	0,600714142094717
ZNF710	0,053703781003744	0,517690616835739	0,7756467852809
EXOC3	0,04255771324825	0,608199569871599	0,830974824235213
PLOD3	0,164528202494447	0,04749187586799	0,579220890745704
EPM2AIP1	0,086974396458714	0,294784583643882	0,600714142094717
B3GAT3	-0,030398366605893	0,714234420109683	0,864135471243813
RHBDF2	0,101232494238831	0,222679298958779	0,600714142094717
FLNB	-0,012365012820367	0,881595082668834	0,952264027171346
PLXNA1	0,098920102562937	0,233426062524506	0,600714142094717
DDRGK1	-0,021620277877712	0,794528023833697	0,910203198398221
NADK	0,150978554142602	0,068961841610768	0,579220890745704
MCM3AP	0,009119509981768	0,912526329849782	0,969701307971786
SLC25A28	-0,091195099817679	0,271975174476852	0,600714142094717
NR2F2	0,047776479840058	0,564946576665229	0,797136661839158
UPF1	0,070681677677136	0,394534383274172	0,688200752701548
ITGB4	0,207887287285693	0,012273367103733	0,579220890745704
PMM2	0,086128705383364	0,29950470274244	0,604618107783428
ATP13A1	0,002895380980628	0,972177490484044	0,978531591729038
CHMP4B	0,076993728012632	0,353689166610999	0,668906880011678
PLK3	0,06701305956655	0,419533219074171	0,70794427704495
LRFN4	0,103354446460036	0,213133461439086	0,600714142094717
PXN	0,005066394434316	0,951335967243086	0,969701307971786
ACP1	0,021278856624125	0,797701770166438	0,910934860423115
NES	0,172101191457079	0,03733134281229	0,579220890745704
DTX3	0,005703239112047	0,945227989432251	0,969701307971786
CDH1	-0,007483942342285	0,928167478268867	0,969701307971786
SPTBN1	0,086974396458714	0,294784583643882	0,600714142094717
PRPF4B	0,136792649726519	0,099396191326747	0,579220890745704
HTRA2	0,001013278886863	0,990261393149104	0,992102027708861
MYBBP1A	0,084102147609637	0,311019826406852	0,619740060751547
PLSCR1	0,055730338777471	0,502016047223378	0,760445098013746
MGAT1	-0,034219434672281	0,680190468463133	0,834181257114058
TTC3	0,123777536921864	0,135959011639037	0,579220890745704
KDM2A	0,090181820930816	0,277337677080093	0,600714142094717
PON2	0,025664576004211	0,757205582460227	0,88724741075231
KAT5	-0,080660267466849	0,33123765366006	0,641780381924398
TBL1XR1	-0,009119509981768	0,912526329849782	0,969701307971786
WAC	0,120574626625702	0,146382751443889	0,600002304397386
ZNF687	0,099785897897133	0,229360027958093	0,600714142094717
F8A1	0,114064782240937	0,169438337912937	0,600714142094717
ANP32B	-0,04255771324825	0,608199569871599	0,830974824235213
MBD4	0,094103445348773	0,256979626477894	0,600714142094717
GAA	0,100314609799447	0,226901961710375	0,600714142094717
BCKDK	0,171299124723411	0,039070003578609	0,579220890745704
ITM2B	0,059884010676492	0,47069072227984	0,741909679540083
USP19	0,101105682194943	0,221752125907187	0,600714142094717
ITPA	0,072716298678597	0,381067073808592	0,675641949943524
DDX18	0,081491816615992	0,326276883621237	0,637437627365043
EPPK1	-0,015286925315672	0,853272238238277	0,937332869813969
CAD	0,154237265180368	0,063179848131873	0,579220890745704
PCF11	-0,045602250444897	0,582786362423882	0,818025649339772
SNX33	0,086974396458714	0,294784583643882	0,600714142094717
SRRM1	0,136877738689124	0,099185965642996	0,579220890745704
GRAMD1A	-0,034219434672281	0,680190468463133	0,834181257114058
HCFC1R1	0,086128705383364	0,29950470274244	0,604618107783428
GPCPD1	0,103943643642846	0,210536071449896	0,600714142094717
ARAF	0,125330489440151	0,130174545053088	0,579220890745704
MAN2A2	0,015199183302947	0,85472932377285	0,937332869813969
WASF2	-0,096955064904796	0,242843410019351	0,600714142094717
PPP6R3	-0,05877017543806	0,478983431609414	0,747291642338738
GABRE	0,125563921520558	0,130399586318306	0,579220890745704
PARP9	0,156331240038841	0,059680383341289	0,579220890745704
BCAM	0,076502521721135	0,356768432186198	0,672371276043219
SART1	0,103509870057466	0,212446063632211	0,600714142094717
WDR26	0,086974396458714	0,294784583643882	0,600714142094717
SEMA4B	0,136877738689124	0,099185965642996	0,579220890745704
B4GALT1	-0,074142108456609	0,371799873333283	0,675641949943524
SF3B3	-0,007092952208042	0,931910912716727	0,969701307971786
STRN4	0,034219434672281	0,680190468463133	0,834181257114058
MED28	-0,004277429334035	0,958906859274511	0,969701307971786
ZNF703	0,195414050048551	0,018575891070528	0,579220890745704
PRPF19	0,039922673784328	0,630584892797613	0,834181257114058
CSNK1A1	0,012832288002105	0,877155424653073	0,949371031903627
SBF1	0,09313350470399	0,261915549768084	0,600714142094717
GBP1	0,111460677554941	0,179387911212542	0,600714142094717
YTHDF1	0,086922758805266	0,293890190151687	0,600714142094717
RECQL4	0,034219434672281	0,680190468463133	0,834181257114058
TUBG2	0,075995916514733	0,359961866337159	0,674850246802534
BCS1L	-0,124045450687019	0,135113759258289	0,579220890745704
PCBP2	-0,088400206236726	0,286940035661918	0,600714142094717
CTBP2	0,078175286476967	0,346351281910739	0,662111647894764
PUM2	-0,024238766226199	0,770303988271323	0,896139575588429
SEC24C	0,072716298678597	0,381067073808592	0,675641949943524
USP21	-0,005066394434316	0,951335967243086	0,969701307971786
UCKL1	0,086974396458714	0,294784583643882	0,600714142094717
TRIM38	0,136877738689124	0,099185965642996	0,579220890745704
ITPR3	0,175894394573176	0,034107126331256	0,579220890745704
PKP3	0,086974396458714	0,294784583643882	0,600714142094717
THRAP3	0,142580977801171	0,085885396080886	0,579220890745704
ANKRD11	0,118443807016148	0,153649089183102	0,600714142094717
WDR55	-0,124045450687019	0,135113759258289	0,579220890745704
SLC38A1	0,081271157346667	0,327588539480736	0,637437627365043
C16orf91	0,044200103118363	0,594428783330408	0,820479165723662
ZNF512B	0,061534637036565	0,458548598421381	0,735851030738019
NQO1	0,034219434672281	0,680190468463133	0,834181257114058
HELZ2	0,035676226850275	0,666102158152932	0,834181257114058
DCTN1	0,012159346642357	0,883550338999821	0,952476308028795
CDK2	-0,014258097780117	0,863633016765733	0,943258755900162
RREB1	0,208718836434835	0,011930200159994	0,579220890745704
ASXL1	0,087192075708105	0,293577744937936	0,600714142094717
CALCOCO1	-0,096955064904796	0,242843410019351	0,600714142094717
BCLAF1	0,06963454588312	0,401576251971447	0,694862278692166
DDB1	-0,030401500296598	0,714206254721811	0,864135471243813
CRTC2	0,035464761040209	0,669230540596756	0,834181257114058
LAMB3	-0,0050669167161	0,951330956817215	0,969701307971786
IQGAP1	0,051677223230018	0,533614673835982	0,792210827310365
UBXN4	0,166177737445548	0,045310848917695	0,579220890745704
RPN2	0,039922673784328	0,630584892797613	0,834181257114058
DVL1	0,123620024197298	0,136457857568863	0,579220890745704
SLC38A10	-0,124045450687019	0,135113759258289	0,579220890745704
RPS6KB2	-0,124045450687019	0,135113759258289	0,579220890745704
TMC6	-0,018535527114152	0,823320120852238	0,919975961057799
C4orf3	0,017225741076673	0,835619998547257	0,928658101478291
LSM14B	0,034219434672281	0,680190468463133	0,834181257114058
LZTS2	0,101232494238831	0,222679298958779	0,600714142094717
CYHR1	0,086974396458714	0,294784583643882	0,600714142094717
SKI	0,022292135510988	0,788292611369803	0,904983423915493
ARHGAP1	0,128322880021054	0,12216202855122	0,579220890745704
ZBTB1	-0,011146067755494	0,893193658096713	0,952684068590638
PCGF1	-0,096955064904796	0,242843410019351	0,600714142094717
ZDHHC5	-0,059884010676492	0,47069072227984	0,741909679540083
ITGB1	-0,065587249788539	0,429494951008717	0,70794427704495
FUT11	0,106394283120625	0,19997848849334	0,600714142094717
ABT1	-0,034219434672281	0,680190468463133	0,834181257114058
ICMT	0,051329152008422	0,536374406835717	0,792210827310365
YY1AP1	0,114064782240937	0,169438337912937	0,600714142094717
SLC16A3	0,086922758805266	0,293890190151687	0,600714142094717
MRPS21	-0,096955064904796	0,242843410019351	0,600714142094717
ARID1A	0,045483203095038	0,582036585097947	0,818025649339772
TRPT1	0,034219434672281	0,680190468463133	0,834181257114058
STAT6	0,086974396458714	0,294784583643882	0,600714142094717
NHP2	0,036478039927072	0,660364393781959	0,834181257114058
MVP	0,101232494238831	0,222679298958779	0,600714142094717
SKIL	-0,004277429334035	0,958906859274511	0,969701307971786
CNPPD1	-0,088400206236726	0,286940035661918	0,600714142094717
TRIP10	-0,007092952208042	0,931910912716727	0,969701307971786
UBR4	0,076502521721135	0,356768432186198	0,672371276043219
EIF2S2	-0,004277429334035	0,958906859274511	0,969701307971786
DEK	0,02993576936914	0,718396463006372	0,866105270478702
ELK4	0,127227019818844	0,125383929117453	0,579220890745704
ESYT2	-0,059783454324923	0,471436113622409	0,741909679540083
TMEM109	0,101232494238831	0,222679298958779	0,600714142094717
DSTN	-0,176310526314179	0,033685567013355	0,579220890745704
MACF1	0,193653412788071	0,018689080394111	0,579220890745704
PICALM	0,131174499577077	0,114081130573805	0,579220890745704
ZBTB7A	0,044200103118363	0,594428783330408	0,820479165723662
ALG2	0,030767318518283	0,710920991595124	0,864135471243813
ZWINT	0,027358529945304	0,741734271157754	0,880605225008875
SP1	-0,049650665456292	0,549782551926431	0,792210827310365
CCDC137	0,118342211574972	0,154002270285471	0,600714142094717
UBR5	0,125063667436657	0,131938345526141	0,579220890745704
TIAL1	0,136877738689124	0,099185965642996	0,579220890745704
DNAJC30	0,10836154312889	0,191787230493092	0,600714142094717
BTN3A1	-0,082696967124679	0,319173474666935	0,633644577699734
DDX21	-0,034219434672281	0,680190468463133	0,834181257114058
CD44	-0,054800787861107	0,507620707131451	0,766407734296504
DPH2	0,131174499577077	0,114081130573805	0,579220890745704
PIH1D1	0,128322880021054	0,12216202855122	0,579220890745704
COL4A1	0,046582067844056	0,574714345715189	0,809858908079704
SAMD9L	0,061512217794074	0,458712330849674	0,735851030738019
SCYL1	0,142580977801171	0,085885396080886	0,579220890745704
EDEM1	0,030767318518283	0,710920991595124	0,864135471243813
JAG1	0,174283968540453	0,035781309909131	0,579220890745704
TTC14	-0,054717059890607	0,509821806907933	0,767580876880938
EIF2B4	0,196576104051441	0,017887807676338	0,579220890745704
CCAR2	0,086974396458714	0,294784583643882	0,600714142094717
FNDC3B	-0,048477532452398	0,559250871598505	0,792210827310365
RRS1	-0,096955064904796	0,242843410019351	0,600714142094717
HNRNPH2	-0,016630982982855	0,841218717201448	0,930085925275037
PPP2R1A	0,092296063766074	0,264478351857664	0,600714142094717
PSMD3	0,101232494238831	0,222679298958779	0,600714142094717
DCXR	0,055606581342457	0,502966006385715	0,760445098013746
MED8	-0,011406478224094	0,890713779550835	0,952684068590638
APLP2	0,055606581342457	0,502966006385715	0,760445098013746
ESRRA	-0,124045450687019	0,135113759258289	0,579220890745704
CIC	0,052012221411768	0,529244327466849	0,788018487581856
CNDP2	0,049892948948566	0,547836977749258	0,792210827310365
PRKAR1A	-0,037491318813935	0,651545671496924	0,834181257114058
SMIM15	-0,04134848356234	0,618428428185499	0,834181257114058
YDJC	-0,079035753175322	0,341068955528293	0,658165584005142
KDM5C	0,131385319560158	0,113500826822469	0,579220890745704
MDM2	0,034219434672281	0,680190468463133	0,834181257114058
SYMPK	0,016630982982855	0,841218717201448	0,930085925275037
NCOA4	0,163137900784959	0,049398069552058	0,579220890745704
TTYH3	0,073757423896311	0,372729001022471	0,675641949943524
DMTF1	0,193965946508391	0,019023621756669	0,579220890745704
MEF2D	0,163137900784959	0,049398069552058	0,579220890745704
ZNF646	-0,060920963242318	0,461292954279076	0,738891240286544
NASP	0,096019326587213	0,24626451107001	0,600714142094717
SEC31A	0,074007874273707	0,372666335955662	0,675641949943524
HM13	0,101232494238831	0,222679298958779	0,600714142094717
VEZF1	0,068187030229707	0,411433929175356	0,70794427704495
CREB3	0,034219434672281	0,680190468463133	0,834181257114058
POLR2E	-0,124045450687019	0,135113759258289	0,579220890745704
PGRMC1	0,008106231094905	0,922212845430357	0,969701307971786
TPR	0,132761190281836	0,109770511531055	0,579220890745704
PTPRF	0,049221476670683	0,553237341532834	0,792210827310365
CNN3	-0,034219434672281	0,680190468463133	0,834181257114058
MZF1	-0,157058227463781	0,058503680728317	0,579220890745704
CDKN1B	0,037491318813935	0,651545671496924	0,834181257114058
THBD	0,059783454324923	0,471436113622409	0,741909679540083
TMEM63A	-0,034219434672281	0,680190468463133	0,834181257114058
PRMT5	0,163589025405505	0,048772633958101	0,579220890745704
NACA	-0,026345251058441	0,750976710814834	0,88475726148458
ACP5	0,034219434672281	0,680190468463133	0,834181257114058
GADD45A	0,018535527114152	0,823320120852238	0,919975961057799
FIBP	0,022292135510988	0,788292611369803	0,904983423915493
PLD3	0,086974396458714	0,294784583643882	0,600714142094717
CDK4	0,011146067755494	0,893193658096713	0,952684068590638
PLXND1	0,105996260731351	0,200016193106875	0,600714142094717
LMAN1	0,086974396458714	0,294784583643882	0,600714142094717
TPRG1L	0,105509923572866	0,203742891600147	0,600714142094717
COPB2	0,086974396458714	0,294784583643882	0,600714142094717
TRMT2A	0,06878501329656	0,405815127910514	0,700252449645634
SUPT16H	-0,124045450687019	0,135113759258289	0,579220890745704
PERP	-0,048477532452398	0,559250871598505	0,792210827310365
PBXIP1	0,106717323729524	0,19697318838415	0,600714142094717
GOLGB1	0,039811488483641	0,631537132828933	0,834181257114058
GALE	0,114064782240937	0,169438337912937	0,600714142094717
ANKRD40	-0,15565238204664	0,060167730820724	0,579220890745704
MAPKAPK2	0,059884010676492	0,47069072227984	0,741909679540083
RBM5	-0,124045450687019	0,135113759258289	0,579220890745704
POLD2	0,111213162684913	0,180355743678062	0,600714142094717
PSMD13	-0,018535527114152	0,823320120852238	0,919975961057799
MBD1	-0,064428224695597	0,437693063118431	0,717141499760362
ZNFX1	0,166864195927983	0,04319546759673	0,579220890745704
NSUN2	0,09989064383168	0,228871548311463	0,600714142094717
VCAN	0,186409720496463	0,02221820492151	0,579220890745704
TAF1C	0,107380374492661	0,195841227767051	0,600714142094717
SLC2A1	-0,024238766226199	0,770303988271323	0,896139575588429
C14orf119	0,101232494238831	0,222679298958779	0,600714142094717
EML3	0,039922673784328	0,630584892797613	0,834181257114058
LTBP3	0,111213162684913	0,180355743678062	0,600714142094717
SERPINB6	0,096955064904796	0,242843410019351	0,600714142094717
CANT1	-0,088400206236726	0,286940035661918	0,600714142094717
CBX5	-0,004277429334035	0,958906859274511	0,969701307971786
STAB1	0,072859131756088	0,380132373635663	0,675641949943524
SRP9	-0,124045450687019	0,135113759258289	0,579220890745704
CPSF6	0,078997169168563	0,341304708817492	0,658165584005142
RNF149	0,02411492532514	0,771444829449037	0,896139575588429
NUMA1	0,139729358245147	0,092343503164363	0,579220890745704
DDX42	-0,069864679122574	0,400022192963516	0,693563208900021
TRIO	0,12349916364445	0,133737508997196	0,579220890745704
MDM4	0,065863127646102	0,427556817016133	0,70794427704495
DDX39A	-0,096955064904796	0,242843410019351	0,600714142094717
POLR2L	0,044200103118363	0,594428783330408	0,820479165723662
FLOT2	0,118342211574972	0,154002270285471	0,600714142094717
ZNF692	-0,062735630232515	0,449825530749899	0,725916051120345
FAM111A	0,048477532452398	0,559250871598505	0,792210827310365
EPAS1	0,09313350470399	0,261915549768084	0,600714142094717
RNF113A	0,10132788868631	0,222243691859856	0,600714142094717
ABCC3	0,109764487686846	0,186098252888472	0,600714142094717
EIF2AK1	0,066876406532965	0,420482048770861	0,70794427704495
LARP1	0,057907619612568	0,485459733015581	0,756250855767046
MCM4	0,040535333728798	0,625348835101611	0,834181257114058
UBE2G2	0,10836154312889	0,191787230493092	0,600714142094717
MFSD3	0,055606581342457	0,502966006385715	0,760445098013746
ADIPOR1	0,086974396458714	0,294784583643882	0,600714142094717
DCTN2	0,10836154312889	0,191787230493092	0,600714142094717
PIP5K1A	0,072716298678597	0,381067073808592	0,675641949943524
PRR14	-0,078165620019421	0,346410917822493	0,662111647894764
PPRC1	0,137999987739671	0,096446344019144	0,579220890745704
HSPG2	0,140722894798307	0,090050530925004	0,579220890745704
THBS3	0,081062310949048	0,328833124630717	0,638706501534979
SLC4A2	-0,005047440987207	0,951340041118834	0,969701307971786
ICAM1	0,012832288002105	0,877155424653073	0,949371031903627
RBCK1	-0,011406478224094	0,890713779550835	0,952684068590638
ENOSF1	0,161111343011233	0,052291273712998	0,579220890745704
CAPN1	-0,01621246218981	0,845163273490477	0,930629222495132
ZNF587	-0,096955064904796	0,242843410019351	0,600714142094717
TMEM165	0,048477532452398	0,559250871598505	0,792210827310365
CORO1B	0,128844453637964	0,120651472556282	0,579220890745704
LEMD2	0,114064782240937	0,169438337912937	0,600714142094717
GNB1	-0,065587249788539	0,429494951008717	0,70794427704495
HUWE1	0,110280506276345	0,179593672368047	0,600714142094717
DHX9	0,065863127646102	0,427556817016133	0,70794427704495
PDGFRB	0,056245509339914	0,498071833921735	0,760445098013746
UQCRC1	0,11392223343256	0,169972042499501	0,600714142094717
OGFR	0,012128757042595	0,883558727299438	0,952476308028795
UBE2C	0,005703239112047	0,945227989432251	0,969701307971786
NAT9	0,034219434672281	0,680190468463133	0,834181257114058
SRM	0,142580977801171	0,085885396080886	0,579220890745704
YIPF2	0,101232494238831	0,222679298958779	0,600714142094717
ZNF460	0,070681677677136	0,394534383274172	0,688200752701548
NELFCD	0,081271157346667	0,327588539480736	0,637437627365043
MRPL55	0,086974396458714	0,294784583643882	0,600714142094717
HECTD3	0,114064782240937	0,169438337912937	0,600714142094717
ZNF24	0,081271157346667	0,327588539480736	0,637437627365043
ADAM15	0,055713792992566	0,502142997276694	0,760445098013746
AGRN	-0,074190076922202	0,371490546910229	0,675641949943524
LMNA	0,092301955554848	0,26619905616695	0,600714142094717
TSPYL2	0,06701305956655	0,419533219074171	0,70794427704495
PCNP	0,055730338777471	0,502016047223378	0,760445098013746
SAP18	0,012832288002105	0,877155424653073	0,949371031903627
NOTCH3	-0,032320668898384	0,696091646228394	0,850792192317489
THBS2	0,177390127949979	0,03261260705633	0,579220890745704
NUDT16	0,028516195560234	0,73122031500774	0,875461409311236
FOXA1	-0,018294081281141	0,825584313683516	0,919975961057799
SMG5	0,062974536328668	0,448101590700124	0,725916051120345
KIFC2	0,136877738689124	0,099185965642996	0,579220890745704
KDM6B	0,03514266801578	0,672058601084868	0,834181257114058
DUSP3	0,142580977801171	0,085885396080886	0,579220890745704
AHSA1	0,048637386569429	0,557956049262327	0,792210827310365
CPSF7	0,070929522080417	0,392878649174339	0,687537636055094
C11orf68	-0,157058227463781	0,058503680728317	0,579220890745704
PHLDA1	-0,018535527114152	0,823320120852238	0,919975961057799
CD248	-0,03908281000971	0,637792940594404	0,834181257114058
FUBP1	-0,020788728728569	0,80226368665816	0,914207456889531
DDX56	-0,065587249788539	0,429494951008717	0,70794427704495
SAMD4B	0,086974396458714	0,294784583643882	0,600714142094717
TNRC18	0,096261797851386	0,241432795593811	0,600714142094717
MCAM	0,095248215365131	0,251237554320939	0,600714142094717
INO80E	0,034219434672281	0,680190468463133	0,834181257114058
NAP1L1	0,070929522080417	0,392878649174339	0,687537636055094
PGD	0,167191016332412	0,044013412212933	0,579220890745704
IMP4	0,05877017543806	0,478983431609414	0,747291642338738
NONO	0,034219434672281	0,680190468463133	0,834181257114058
GHITM	0,122619640909007	0,139659130778079	0,579220890745704
DLST	0,081271157346667	0,327588539480736	0,637437627365043
CCT4	0,086974396458714	0,294784583643882	0,600714142094717
ARPC5	0,086974396458714	0,294784583643882	0,600714142094717
LSR	0,142580977801171	0,085885396080886	0,579220890745704
PDCD5	0,142580977801171	0,085885396080886	0,579220890745704
KIF5B	0,035464761040209	0,669230540596756	0,834181257114058
PLXNB1	0,041577457457139	0,616485774835821	0,834181257114058
SRSF11	0,139148997534167	0,093704459772465	0,579220890745704
RBMX	0,084901299298167	0,305261328415777	0,611738878811507
CTNNB1	0,044072104904567	0,595496862771453	0,820902324894662
HNRNPM	0,126253288797432	0,128301984162777	0,579220890745704
SOX12	0,129699697518477	0,1182062420805	0,579220890745704
BAP1	-0,016630982982855	0,841218717201448	0,930085925275037
POGK	0,034219434672281	0,680190468463133	0,834181257114058
METTL17	0,067889685419828	0,413476503853579	0,70794427704495
NOC2L	0,14718419939827	0,076234784207762	0,579220890745704
PCOLCE	0,006079673321179	0,941619099045772	0,969701307971786
TRADD	0,114064782240937	0,169438337912937	0,600714142094717
PLK2	-0,088400206236726	0,286940035661918	0,600714142094717
IRF2BP1	-0,130384138207899	0,115386062667064	0,579220890745704
KIAA1522	0,163137900784959	0,049398069552058	0,579220890745704
EMC10	-0,006079673321179	0,941619099045772	0,969701307971786
DNAJB2	0,022292135510988	0,788292611369803	0,904983423915493
TGM2	-0,063836569872375	0,441912477867493	0,720698413224142
KLHL9	0,156044948576917	0,060149131891265	0,579220890745704
FTSJ3	0,086128705383364	0,29950470274244	0,604618107783428
LASP1	0,072716298678597	0,381067073808592	0,675641949943524
EXOC8	-0,060703087887422	0,464643465300992	0,741909679540083
DHCR24	0,086974396458714	0,294784583643882	0,600714142094717
ZBTB7B	-0,004053115547452	0,961060076261203	0,970967912098947
ZNF768	0,018239019963536	0,826100862990677	0,919975961057799
CDC25B	0,114064782240937	0,169438337912937	0,600714142094717
CAPN2	0,105509923572866	0,203742891600147	0,600714142094717
CCDC85B	-0,065587249788539	0,429494951008717	0,70794427704495
SPTAN1	-0,018535527114152	0,823320120852238	0,919975961057799
STARD7	0,028516195560234	0,73122031500774	0,875461409311236
ZNF830	0,142580977801171	0,085885396080886	0,579220890745704
PLEKHG2	0,212008129290255	0,010654689631297	0,579220890745704
MARVELD1	0,102341167573173	0,217654306794257	0,600714142094717
CNP	0,105509923572866	0,203742891600147	0,600714142094717
LTBR	-0,074142108456609	0,371799873333283	0,675641949943524
EIF4EBP2	0,136877738689124	0,099185965642996	0,579220890745704
ANKLE2	0,134766091952792	0,104508991542875	0,579220890745704
FRAT2	0,126659860857888	0,127077222346189	0,579220890745704
GOLGA3	-0,015200750148299	0,854714514797737	0,937332869813969
SCAF1	-0,084102147609637	0,311019826406852	0,619740060751547
MAGED2	-0,085649562361705	0,302201233811792	0,608921364577778
NDUFS8	0,122606745310435	0,139700771422897	0,579220890745704
UBE2Q1	0,030401500296598	0,714206254721811	0,864135471243813
SMARCD2	0,136877738689124	0,099185965642996	0,579220890745704
ZNF207	-0,039418460388435	0,63407929682766	0,834181257114058
C6orf120	0,086974396458714	0,294784583643882	0,600714142094717
USF1	-0,074142108456609	0,371799873333283	0,675641949943524
LETMD1	0,118342211574972	0,154002270285471	0,600714142094717
RSRC2	0,022812956448187	0,783468242653627	0,903669503912337
SUPT6H	0,121593466423572	0,143002674247914	0,590639397851539
ZNHIT1	-0,096955064904796	0,242843410019351	0,600714142094717
RFX5	0,086974396458714	0,294784583643882	0,600714142094717
KLHDC3	0,062735630232515	0,449825530749899	0,725916051120345
CXXC1	0,142580977801171	0,085885396080886	0,579220890745704
TOMM7	0,034219434672281	0,680190468463133	0,834181257114058
PLXNA3	0,227535485238274	0,006127761588589	0,579220890745704
GPS1	0,157798263444248	0,057325714593139	0,579220890745704
DENND4B	-0,020991512109556	0,800375432082599	0,913020863264595
DIDO1	0,184538389284312	0,026220692806399	0,579220890745704
HES1	-0,036386271127786	0,660387489389634	0,834181257114058
SLPI	0,128686418631614	0,121107614156997	0,579220890745704
TSR3	0,134026119133101	0,106427110171544	0,579220890745704
MDH2	0,105509923572866	0,203742891600147	0,600714142094717
LDB1	-0,011406478224094	0,890713779550835	0,952684068590638
TAOK2	0,145912159708286	0,078808699936703	0,579220890745704
PDLIM7	0,172962223021696	0,037207281087083	0,579220890745704
ARRDC3	-0,067889685419828	0,413476503853579	0,70794427704495
YBX3	0,012832288002105	0,877155424653073	0,949371031903627
SNRNP200	-0,029860299900036	0,719076268161817	0,866105270478702
PIM1	-0,004277429334035	0,958906859274511	0,969701307971786
NBEAL2	0,142580977801171	0,085885396080886	0,579220890745704
CTBP1	0,022777655195413	0,783794977883149	0,903669503912337
RRBP1	-0,048477532452398	0,559250871598505	0,792210827310365
ACTR2	-0,074142108456609	0,371799873333283	0,675641949943524
CXCR4	-0,038504597700798	0,642775426764118	0,834181257114058
PDXK	-0,004277429334035	0,958906859274511	0,969701307971786
PPP1R9B	-0,037491318813935	0,651545671496924	0,834181257114058
UBAP2L	0,055967952765872	0,500194792500406	0,760445098013746
C2orf68	0,034219434672281	0,680190468463133	0,834181257114058
BCL6	-0,034219434672281	0,680190468463133	0,834181257114058
EIF3D	0,017225741076673	0,835619998547257	0,928658101478291
INTS1	0,18274503538822	0,027713030099043	0,579220890745704
SDC1	0,123620024197298	0,136457857568863	0,579220890745704
ANKRD52	0,101232494238831	0,222679298958779	0,600714142094717
RSL1D1	-0,007092952208042	0,931910912716727	0,969701307971786
CAPRIN1	-0,07194280096728	0,386153317243188	0,682415206537962
ABCF3	-0,069850128527993	0,400120343974619	0,693563208900021
LYPLA2	-0,124045450687019	0,135113759258289	0,579220890745704
FKBP8	0,05877017543806	0,478983431609414	0,747291642338738
MFSD10	-0,124045450687019	0,135113759258289	0,579220890745704
ZRANB2	0,11754035087612	0,156811502863116	0,600714142094717
SDF4	0,086974396458714	0,294784583643882	0,600714142094717
MYADM	0,132739534179066	0,10982846649544	0,579220890745704
ARFGAP2	-0,026345251058441	0,750976710814834	0,88475726148458
ENO2	0,114064782240937	0,169438337912937	0,600714142094717
OXLD1	0,178337084087906	0,031695706033962	0,579220890745704
UFC1	0,072716298678597	0,381067073808592	0,675641949943524
STIP1	0,122619640909007	0,139659130778079	0,579220890745704
SDR39U1	0,034219434672281	0,680190468463133	0,834181257114058
FCGR3A	0,138819207500245	0,094484963497076	0,579220890745704
KRT8	0,028516195560234	0,73122031500774	0,875461409311236
XPO1	0,0851154264965	0,305226238914067	0,611738878811507
BCL2L1	0,051329152008422	0,536374406835717	0,792210827310365
SERPINE1	0,058622325705877	0,479015329180026	0,747291642338738
PRRC2B	0,037491318813935	0,651545671496924	0,834181257114058
DCAF16	0,06701305956655	0,419533219074171	0,70794427704495
DBNL	0,048637386569429	0,557956049262327	0,792210827310365
HERPUD1	-0,004277429334035	0,958906859274511	0,969701307971786
GPRC5A	-0,096955064904796	0,242843410019351	0,600714142094717
RAD21	0,172257410766727	0,037987253859079	0,579220890745704
KPNA2	0,015199183302947	0,85472932377285	0,937332869813969
C3	0,062250691083511	0,453336373743595	0,730488207616734
AP5B1	0,106438291090275	0,199792497793606	0,600714142094717
HGS	0,142580977801171	0,085885396080886	0,579220890745704
GID8	-0,150978554142602	0,068961841610768	0,579220890745704
TMEM185B	0,034219434672281	0,680190468463133	0,834181257114058
COPA	0,086974396458714	0,294784583643882	0,600714142094717
ITGA3	0,064422226818982	0,437735720632949	0,717141499760362
ARMCX3	0,09895434874799	0,23326426760329	0,600714142094717
MAN2C1	0,006079673321179	0,941619099045772	0,969701307971786
UBTF	0,111213162684913	0,180355743678062	0,600714142094717
ZSWIM8	0,055606581342457	0,502966006385715	0,760445098013746
PSMG3	0,086974396458714	0,294784583643882	0,600714142094717
ARPC2	-0,124045450687019	0,135113759258289	0,579220890745704
TMUB1	-0,048477532452398	0,559250871598505	0,792210827310365
PEBP1	-0,124045450687019	0,135113759258289	0,579220890745704
NCSTN	0,044200103118363	0,594428783330408	0,820479165723662
PSMC3	0,142580977801171	0,085885396080886	0,579220890745704
SEC16A	0,053564548141626	0,518776745999563	0,7756467852809
KMT2B	0,084428519146024	0,305301963636912	0,611738878811507
RHOA	0,012832288002105	0,877155424653073	0,949371031903627
TKT	0,072716298678597	0,381067073808592	0,675641949943524
HMG20B	0,139729358245147	0,092343503164363	0,579220890745704
HNRNPUL1	0,111460677554941	0,179387911212542	0,600714142094717
CDK16	0,156044948576917	0,060149131891265	0,579220890745704
MBD6	0,136877738689124	0,099185965642996	0,579220890745704
EXOSC6	0,056743617664334	0,494273986083592	0,760445098013746
OS9	0,131174499577077	0,114081130573805	0,579220890745704
POSTN	0,1204175206948	0,145431349335841	0,598377841923806
ARFGAP1	0,081271157346667	0,327588539480736	0,637437627365043
SLC1A5	0,131174499577077	0,114081130573805	0,579220890745704
TOB2	0,142580977801171	0,085885396080886	0,579220890745704
SRSF4	0,159443586367891	0,054777305517675	0,579220890745704
ISG20L2	0,086974396458714	0,294784583643882	0,600714142094717
FURIN	0,101232494238831	0,222679298958779	0,600714142094717
PAF1	0,01317262552922	0,873924244511153	0,949371031903627
GBA2	0,050663944343155	0,541668504268149	0,792210827310365
PRPF38B	0,021278856624125	0,797701770166438	0,910934860423115
LAMA5	0,2267929623554	0,006068398721684	0,579220890745704
LUC7L3	0,098288052025721	0,236426458193996	0,600714142094717
RNPS1	-0,074142108456609	0,371799873333283	0,675641949943524
DVL3	0,034219434672281	0,680190468463133	0,834181257114058
GOLGA2	-0,196245599197694	0,018081198996074	0,579220890745704
UBALD2	0,101232494238831	0,222679298958779	0,600714142094717
MYL12B	0,111213162684913	0,180355743678062	0,600714142094717
MTCH1	0,186985004406677	0,023950899022102	0,579220890745704
TCP1	0,086974396458714	0,294784583643882	0,600714142094717
VEGFB	0,06701305956655	0,419533219074171	0,70794427704495
MAVS	0,086974396458714	0,294784583643882	0,600714142094717
MSL1	0,021278856624125	0,797701770166438	0,910934860423115
C1QB	-0,044584271021976	0,591228369373069	0,820479165723662
NXF1	0,005066394434316	0,951335967243086	0,969701307971786
TPD52L2	0,011146067755494	0,893193658096713	0,952684068590638
RAB34	-0,048477532452398	0,559250871598505	0,792210827310365
TOB1	0,101232494238831	0,222679298958779	0,600714142094717
A2M	-0,036685342448086	0,658556314594888	0,834181257114058
SLC35A4	0,139729358245147	0,092343503164363	0,579220890745704
BCL9L	0,039047408906422	0,638097526938507	0,834181257114058
MEPCE	0,09482372711558	0,25335621990649	0,600714142094717
SNX17	0,005066394434316	0,951335967243086	0,969701307971786
KAT2A	0,097719108096209	0,239150514601298	0,600714142094717
BAZ2A	0,025275718792026	0,759863370190824	0,88792514847505
SLC35B2	0,034219434672281	0,680190468463133	0,834181257114058
NOL3	0,060796733211786	0,463954844762876	0,741909679540083
ATP1B1	0,086974396458714	0,294784583643882	0,600714142094717
SCNN1A	0,071513226826278	0,388995859390303	0,685192052978344
GNAS	0,056718160678905	0,494467707648868	0,760445098013746
PNRC2	0,105509923572866	0,203742891600147	0,600714142094717
HP1BP3	0,005066394434316	0,951335967243086	0,969701307971786
DDX41	0,138398761693078	0,094410668493963	0,579220890745704
TMEM30B	-0,063836569872375	0,441912477867493	0,720698413224142
HCFC1	0,158522108689405	0,056192669206464	0,579220890745704
AHNAK2	0,147254288805873	0,072033936281202	0,579220890745704
ANKZF1	0,118342211574972	0,154002270285471	0,600714142094717
UBE2Z	0,037491318813935	0,651545671496924	0,834181257114058
IRF1	0,142580977801171	0,085885396080886	0,579220890745704
SERPINB1	0,142580977801171	0,085885396080886	0,579220890745704
PNPLA2	0,011641688087999	0,888474803203423	0,952684068590638
NUFIP2	-0,096955064904796	0,242843410019351	0,600714142094717
ANXA1	0,086974396458714	0,294784583643882	0,600714142094717
ZNF281	-0,04134848356234	0,618428428185499	0,834181257114058
NOLC1	-0,063836569872375	0,441912477867493	0,720698413224142
TRIB1	0,135359060844378	0,1029918285162	0,579220890745704
ZNF146	0,094103445348773	0,256979626477894	0,600714142094717
PRRC2C	-0,036444248312661	0,660659310458196	0,834181257114058
FBRS	-0,101429983034965	0,218237052722637	0,600714142094717
LRP1	0,059331512277492	0,472792217923978	0,742959199594823
SHMT2	-0,048477532452398	0,559250871598505	0,792210827310365
ADNP	0,049650665456292	0,549782551926431	0,792210827310365
EIF3A	0,048477532452398	0,559250871598505	0,792210827310365
CALU	0,133752813065929	0,107142577409096	0,579220890745704
COPG1	0,198602661825168	0,016741143415011	0,579220890745704
HNRNPA0	0,101232494238831	0,222679298958779	0,600714142094717
SF3B1	0,016648440638613	0,841054264731703	0,930085925275037
MPEG1	0,094103445348773	0,256979626477894	0,600714142094717
RELA	0,162727490321487	0,049414568795893	0,579220890745704
EIF4H	0,005066394434316	0,951335967243086	0,969701307971786
USF2	0,137205609608557	0,09837922474483	0,579220890745704
CLTC	0,003039836660589	0,970789981820685	0,978048224675419
TCEAL8	-0,048477532452398	0,559250871598505	0,792210827310365
ERGIC3	0,104775192791989	0,206909392443987	0,600714142094717
CD93	0,098442953341366	0,235688618383025	0,600714142094717
MIEN1	0,06701305956655	0,419533219074171	0,70794427704495
CHPF	0,027358529945304	0,741734271157754	0,880605225008875
TBCC	0,034219434672281	0,680190468463133	0,834181257114058
ADM	-0,018535527114152	0,823320120852238	0,919975961057799
PLAU	0,028371808832167	0,732528934321646	0,875461409311236
PNISR	0,062823290985512	0,449192536829738	0,725916051120345
MAZ	-0,077009195401596	0,353592478506829	0,668906880011678
IGFBP4	0,028371808832167	0,732528934321646	0,875461409311236
CST3	0,131174499577077	0,114081130573805	0,579220890745704
ERP29	0,090638857256562	0,274910084292534	0,600714142094717
RIC8A	0,123309029933052	0,136486304242434	0,579220890745704
EIF3B	0,16151811159063	0,050846833219914	0,579220890745704
NUCKS1	0,086974396458714	0,294784583643882	0,600714142094717
RBM15B	-0,074142108456609	0,371799873333283	0,675641949943524
UBQLN2	0,054717059890607	0,509821806907933	0,767580876880938
AP1G2	0,101232494238831	0,222679298958779	0,600714142094717
SHC1	-0,078419537790644	0,344846576491283	0,661467276614953
RPL7L1	-0,004277429334035	0,958906859274511	0,969701307971786
DAZAP1	0,034219434672281	0,680190468463133	0,834181257114058
FKBP10	0,111213162684913	0,180355743678062	0,600714142094717
CYCS	0,101232494238831	0,222679298958779	0,600714142094717
ZMIZ2	0,034219434672281	0,680190468463133	0,834181257114058
TMEM214	0,131174499577077	0,114081130573805	0,579220890745704
ATP2A2	0,02993576936914	0,718396463006372	0,866105270478702
PCED1A	-0,096955064904796	0,242843410019351	0,600714142094717
HDGF	-0,065587249788539	0,429494951008717	0,70794427704495
CHTOP	0,072716298678597	0,381067073808592	0,675641949943524
EWSR1	-0,01317262552922	0,873924244511153	0,949371031903627
DPM2	0,135779370839655	0,101927075062729	0,579220890745704
B2M	0,12547126046503	0,130683551943612	0,579220890745704
ILF3	0,131174499577077	0,114081130573805	0,579220890745704
RBM15	0,131174499577077	0,114081130573805	0,579220890745704
IRF2BPL	-0,026345251058441	0,750976710814834	0,88475726148458
SLC50A1	0,096955064904796	0,242843410019351	0,600714142094717
TNKS1BP1	0,156331240038841	0,059680383341289	0,579220890745704
PPIA	0,105509923572866	0,203742891600147	0,600714142094717
ZKSCAN1	0,044584271021976	0,591228369373069	0,820479165723662
CHD3	0,101232494238831	0,222679298958779	0,600714142094717
PDIA4	0,034219434672281	0,680190468463133	0,834181257114058
CBX3	0,105509923572866	0,203742891600147	0,600714142094717
SPP1	0,156044948576917	0,060149131891265	0,579220890745704
PURB	-0,124045450687019	0,135113759258289	0,579220890745704
KPNB1	-0,04134848356234	0,618428428185499	0,834181257114058
ATP6AP1	0,005703239112047	0,945227989432251	0,969701307971786
CNN2	0,024862052998757	0,76382411441783	0,891128133487468
TMEM259	-0,001013278886863	0,990261393149104	0,992102027708861
LAMB2	0,06701305956655	0,419533219074171	0,70794427704495
HDLBP	0,048229850650281	0,561259976480976	0,79304532621933
SRSF9	0,086974396458714	0,294784583643882	0,600714142094717
CDK2AP2	0,113487235328667	0,171608470486599	0,600714142094717
PPP1R35	0,059884010676492	0,47069072227984	0,741909679540083
IER5	0,098122799598847	0,237215402410272	0,600714142094717
STOML2	0,051329152008422	0,536374406835717	0,792210827310365
DPM3	0,086974396458714	0,294784583643882	0,600714142094717
HSPA9	0,034219434672281	0,680190468463133	0,834181257114058
DUSP6	-0,01621246218981	0,845163273490477	0,930629222495132
MKI67	0,126341219193701	0,127104803423457	0,579220890745704
EMD	0,10836154312889	0,191787230493092	0,600714142094717
EIF4B	0,116527071989257	0,160416775769566	0,600714142094717
CCT5	-0,096955064904796	0,242843410019351	0,600714142094717
TRA2A	0,008106231094905	0,922212845430357	0,969701307971786
RNF26	0,049061399799424	0,554528612066085	0,792210827310365
ATP1A1	0,065863127646102	0,427556817016133	0,70794427704495
IRF3	-0,002026557773726	0,980524237053632	0,985093315511477
U2AF2	-0,059884010676492	0,47069072227984	0,741909679540083
IVNS1ABP	0,142580977801171	0,085885396080886	0,579220890745704
SF3B2	0,150559810992677	0,069735395632193	0,579220890745704
OXA1L	0,111213162684913	0,180355743678062	0,600714142094717
PABPC4	0,034219434672281	0,680190468463133	0,834181257114058
NDRG1	0,048477532452398	0,559250871598505	0,792210827310365
MCM7	0,034219434672281	0,680190468463133	0,834181257114058
ROMO1	0,039922673784328	0,630584892797613	0,834181257114058
FAM50A	0,077334070870278	0,351565513459964	0,668906880011678
CSDE1	0,128322880021054	0,12216202855122	0,579220890745704
TRA2B	0,086974396458714	0,294784583643882	0,600714142094717
KHNYN	-0,004277429334035	0,958906859274511	0,969701307971786
CDV3	-0,004277429334035	0,958906859274511	0,969701307971786
RNF213	0,10350723239066	0,208308085530125	0,600714142094717
SLC25A1	-0,065587249788539	0,429494951008717	0,70794427704495
HNRNPF	0,074007874273707	0,372666335955662	0,675641949943524
RHOT2	0,034219434672281	0,680190468463133	0,834181257114058
KHSRP	0,107380374492661	0,195841227767051	0,600714142094717
OGT	-0,02993576936914	0,718396463006372	0,866105270478702
VCP	0,136877738689124	0,099185965642996	0,579220890745704
PDIA3	-0,088400206236726	0,286940035661918	0,600714142094717
MYL12A	0,022292135510988	0,788292611369803	0,904983423915493
COL6A3	0,225107431948224	0,00669558467289	0,579220890745704
MTA2	0,157994338337126	0,057016935329114	0,579220890745704
PRKCSH	0,076993728012632	0,353689166610999	0,668906880011678
KIAA0100	0,106729584344221	0,198564591294812	0,600714142094717
CHPF2	0,111213162684913	0,180355743678062	0,600714142094717
DDX3X	-0,05405069469428	0,514989535966905	0,774279943894454
SRRT	0,155031669690054	0,061832771059542	0,579220890745704
KMT2D	0,126101210759155	0,125639610640865	0,579220890745704
PARP14	0,053564548141626	0,518776745999563	0,7756467852809
CYBA	0,005703239112047	0,945227989432251	0,969701307971786
TNFAIP2	0,135779370839655	0,101927075062729	0,579220890745704
FOSL2	-0,018535527114152	0,823320120852238	0,919975961057799
ADAR	0,180363641861632	0,029807503080517	0,579220890745704
TPM4	0,066876406532965	0,420482048770861	0,70794427704495
ACIN1	0,152287529490183	0,066589087560052	0,579220890745704
FOS	0,086974396458714	0,294784583643882	0,600714142094717
S100A10	0,022812956448187	0,783468242653627	0,903669503912337
DYNC1H1	0,135559843656422	0,101227397927732	0,579220890745704
INPPL1	0,050724498097709	0,54118550643817	0,792210827310365
HNRNPD	0,128322880021054	0,12216202855122	0,579220890745704
TRIM56	0,133752813065929	0,107142577409096	0,579220890745704
CD14	-0,01621246218981	0,845163273490477	0,930629222495132
FASTK	-0,096955064904796	0,242843410019351	0,600714142094717
NDUFV1	0,11754035087612	0,156811502863116	0,600714142094717
ATN1	-0,034219434672281	0,680190468463133	0,834181257114058
SSRP1	0,163137900784959	0,049398069552058	0,579220890745704
ATP6V1F	0,139729358245147	0,092343503164363	0,579220890745704
CTDSP1	0,086974396458714	0,294784583643882	0,600714142094717
IER2	0,072716298678597	0,381067073808592	0,675641949943524
RPL31	0,086974396458714	0,294784583643882	0,600714142094717
TNFRSF1A	-0,096955064904796	0,242843410019351	0,600714142094717
APRT	0,028516195560234	0,73122031500774	0,875461409311236
SERPINH1	-0,004277429334035	0,958906859274511	0,969701307971786
CLK1	0,086974396458714	0,294784583643882	0,600714142094717
MIDN	0,048477532452398	0,559250871598505	0,792210827310365
PPP1R15B	0,055590136445228	0,502047068419552	0,760445098013746
MOGS	-0,064849848759238	0,434700428261531	0,714340033027332
TLN1	-0,027441121921711	0,740982542263711	0,880605225008875
SF3B4	0,155031669690054	0,061832771059542	0,579220890745704
UBE2M	0,086128705383364	0,29950470274244	0,604618107783428
RPL28	0,139729358245147	0,092343503164363	0,579220890745704
EIF3G	0,086974396458714	0,294784583643882	0,600714142094717
EHBP1L1	0,106438291090275	0,199792497793606	0,600714142094717
UTP3	0,118079979178273	0,154916732839001	0,600714142094717
SRP14	0,034219434672281	0,680190468463133	0,834181257114058
IRAK1	0,086974396458714	0,294784583643882	0,600714142094717
COL6A2	0,128205659242753	0,122503543512693	0,579220890745704
MMP14	0,105509923572866	0,203742891600147	0,600714142094717
CCT6A	0,072344775975421	0,383504920439496	0,678847790203246
ANXA2	0,105509923572866	0,203742891600147	0,600714142094717
HNRNPH3	0,059884010676492	0,47069072227984	0,741909679540083
DTX3L	0,035464761040209	0,669230540596756	0,834181257114058
IGFBP3	0,069613748396518	0,400182111257712	0,693563208900021
RBM39	0,072716298678597	0,381067073808592	0,675641949943524
COPS6	0,122606745310435	0,139700771422897	0,579220890745704
CNBP	0,011146067755494	0,893193658096713	0,952684068590638
TUBA1A	-0,124045450687019	0,135113759258289	0,579220890745704
MORF4L2	-0,067889685419828	0,413476503853579	0,70794427704495
NCL	0,044200103118363	0,594428783330408	0,820479165723662
FASN	-0,065692382782279	0,428755755331638	0,70794427704495
NDUFB10	-0,105381004233762	0,204295934375222	0,600714142094717
KCTD12	0,006079673321179	0,941619099045772	0,969701307971786
YBX1	0,034219434672281	0,680190468463133	0,834181257114058
UBXN1	0,163738220075036	0,048018791565649	0,579220890745704
YIPF3	0,043570992135113	0,59968678963419	0,822471194943584
WDR6	-0,011406478224094	0,890713779550835	0,952684068590638
HEXIM1	0,136877738689124	0,099185965642996	0,579220890745704
PLXNB2	0,1380371587577	0,096356648953503	0,579220890745704
GANAB	0,062735630232515	0,449825530749899	0,725916051120345
PSMA7	-0,048477532452398	0,559250871598505	0,792210827310365
RRAGA	0,136877738689124	0,099185965642996	0,579220890745704
PNMA1	0,142580977801171	0,085885396080886	0,579220890745704
PSMD2	-0,124045450687019	0,135113759258289	0,579220890745704
FBXW5	0,086974396458714	0,294784583643882	0,600714142094717
SON	-0,014258097780117	0,863633016765733	0,943258755900162
IMPDH2	-0,105381004233762	0,204295934375222	0,600714142094717
MAGEF1	0,072716298678597	0,381067073808592	0,675641949943524
CYC1	0,101232494238831	0,222679298958779	0,600714142094717
HMGN1	0,123620024197298	0,136457857568863	0,579220890745704
SRSF3	0,034219434672281	0,680190468463133	0,834181257114058
HSP90AA1	0,081794512702753	0,324483139998019	0,637437627365043
COL6A1	0,133752813065929	0,107142577409096	0,579220890745704
C1QA	0,11450051421553	0,167814743781926	0,600714142094717
AP2M1	-0,055606581342457	0,502966006385715	0,760445098013746
PNRC1	0,034219434672281	0,680190468463133	0,834181257114058
CHCHD2	-0,088400206236726	0,286940035661918	0,600714142094717
CCNL2	0,166177737445548	0,045310848917695	0,579220890745704
NOP10	-0,096955064904796	0,242843410019351	0,600714142094717
MYH9	0,138819207500245	0,094484963497076	0,579220890745704
AHNAK	0,050036580816185	0,543246592215178	0,792210827310365
IGFBP5	0,194549546277715	0,019102704804644	0,579220890745704
GNB2	0,114064782240937	0,169438337912937	0,600714142094717
RPS3	0,175297247427316	0,03471993547597	0,579220890745704
CAPNS1	0,025664576004211	0,757205582460227	0,88724741075231
HNRNPAB	-0,090181820930816	0,277337677080093	0,600714142094717
EGR1	-0,124045450687019	0,135113759258289	0,579220890745704
BSG	0,122619640909007	0,139659130778079	0,579220890745704
SYNGR2	0,072716298678597	0,381067073808592	0,675641949943524
MLEC	-0,018535527114152	0,823320120852238	0,919975961057799
RPS4X	0,086974396458714	0,294784583643882	0,600714142094717
RPL10	-0,096955064904796	0,242843410019351	0,600714142094717
DSP	0,030587136976698	0,712538461423079	0,864135471243813
VEGFA	0,086974396458714	0,294784583643882	0,600714142094717
APH1A	0,027358529945304	0,741734271157754	0,880605225008875
PHB2	-0,056743617664334	0,494273986083592	0,760445098013746
NOP56	0,018535527114152	0,823320120852238	0,919975961057799
GRN	0,185435460258838	0,02550061635545	0,579220890745704
ZFP36L2	0,142580977801171	0,085885396080886	0,579220890745704
MRPL41	0,055606581342457	0,502966006385715	0,760445098013746
BTG2	-0,096955064904796	0,242843410019351	0,600714142094717
KLF6	0,140845765273971	0,089770171435988	0,579220890745704
COX5B	0,086974396458714	0,294784583643882	0,600714142094717
AURKAIP1	0,059884010676492	0,47069072227984	0,741909679540083
RPL6	-0,003039836660589	0,970789981820685	0,978048224675419
SET	0,072716298678597	0,381067073808592	0,675641949943524
DUSP1	0,018239019963536	0,826100862990677	0,919975961057799
NFE2L1	0,096261494251995	0,246230240070501	0,600714142094717
RPL4	-0,132739534179066	0,10982846649544	0,579220890745704
BGN	-0,048477532452398	0,559250871598505	0,792210827310365
RBM3	0,018535527114152	0,823320120852238	0,919975961057799
HNRNPA3	0,086974396458714	0,294784583643882	0,600714142094717
ARF6	0,044200103118363	0,594428783330408	0,820479165723662
EID1	0,118342211574972	0,154002270285471	0,600714142094717
RPS19	0,081271157346667	0,327588539480736	0,637437627365043
SOX4	-0,004277429334035	0,958906859274511	0,969701307971786
CENPB	-0,122606745310435	0,139700771422897	0,579220890745704
MARCKS	0,152173494293127	0,066793087174146	0,579220890745704
AEBP1	0,14388560193456	0,083055007683	0,579220890745704
RPL21	0,055606581342457	0,502966006385715	0,760445098013746
SF1	0,034219434672281	0,680190468463133	0,834181257114058
MRPS34	-0,000831549149143	0,992007929896102	0,992929014324974
APOE	-0,018535527114152	0,823320120852238	0,919975961057799
PSAP	-0,04134848356234	0,618428428185499	0,834181257114058
PLEC	0,096880932590754	0,236736987964445	0,600714142094717
NFKBIA	-0,004277429334035	0,958906859274511	0,969701307971786
PKM	-0,069864679122574	0,400022192963516	0,693563208900021
CSTB	-0,018535527114152	0,823320120852238	0,919975961057799
THBS1	0,073969358741006	0,372915179049221	0,675641949943524
TRIM28	0,139729358245147	0,092343503164363	0,579220890745704
PNN	0,105606741941132	0,20332827375058	0,600714142094717
JUND	0,122619640909007	0,139659130778079	0,579220890745704
HNRNPA2B1	0,03908281000971	0,637792940594404	0,834181257114058
EIF4G1	0,186267009407981	0,024848478414543	0,579220890745704
SPARC	-0,008315491491428	0,920211411362936	0,969701307971786
FUS	0,007092952208042	0,931910912716727	0,969701307971786
SLC25A5	0,018535527114152	0,823320120852238	0,919975961057799
TGOLN2	-0,124045450687019	0,135113759258289	0,579220890745704
GRINA	-0,062735630232515	0,449825530749899	0,725916051120345
IRF2BP2	-0,034219434672281	0,680190468463133	0,834181257114058
MDK	0,074982637627869	0,366402821897179	0,675641949943524
RPL24	0,118342211574972	0,154002270285471	0,600714142094717
TIMP1	-0,072888496625322	0,379940384589351	0,675641949943524
HNRNPU	0,086974396458714	0,294784583643882	0,600714142094717
ACADVL	-0,048477532452398	0,559250871598505	0,792210827310365
GPX4	0,134026119133101	0,106427110171544	0,579220890745704
RPS14	0,034219434672281	0,680190468463133	0,834181257114058
SFPQ	0,13071297640534	0,115359673568154	0,579220890745704
GLUL	0,086974396458714	0,294784583643882	0,600714142094717
RPL5	-0,088400206236726	0,286940035661918	0,600714142094717
DDIT4	0,108420840894352	0,191544216411283	0,600714142094717
LGALS3BP	-0,124045450687019	0,135113759258289	0,579220890745704
RPL37	-0,034219434672281	0,680190468463133	0,834181257114058
RPL15	0,131174499577077	0,114081130573805	0,579220890745704
RPL9	0,12547126046503	0,130683551943612	0,579220890745704
DDX17	0,002026557773726	0,980524237053632	0,985093315511477
XBP1	0,034451482153345	0,67814303908839	0,834181257114058
PABPC1	0,088309119909167	0,287436922104106	0,600714142094717
ZFP36L1	0,06701305956655	0,419533219074171	0,70794427704495
FLNA	0,080271510413119	0,331606375447022	0,641780381924398
COL1A2	0,035168689987517	0,670457191222797	0,834181257114058
ENO1	-0,048637386569429	0,557956049262327	0,792210827310365
EIF4A2	0,142580977801171	0,085885396080886	0,579220890745704
EEF1A1	0,111213162684913	0,180355743678062	0,600714142094717
ARHGDIA	0,027358529945304	0,741734271157754	0,880605225008875
MYL6	0,086974396458714	0,294784583643882	0,600714142094717
COL3A1	0,124013442369102	0,132023807511902	0,579220890745704
RPS20	-0,124045450687019	0,135113759258289	0,579220890745704
GSTP1	-0,124045450687019	0,135113759258289	0,579220890745704
RPL35	0,034219434672281	0,680190468463133	0,834181257114058
FN1	0,102062179567151	0,218911058345034	0,600714142094717
JUNB	0,025664576004211	0,757205582460227	0,88724741075231
ACTB	0,140845765273971	0,089770171435988	0,579220890745704
RPL29	0,118342211574972	0,154002270285471	0,600714142094717
RPL7	0,169217574106138	0,041512471381646	0,579220890745704
HSPA5	0,159084785237507	0,05532483921368	0,579220890745704
GPX1	-0,078419537790644	0,344846576491283	0,661467276614953
KRT18	0,005703239112047	0,945227989432251	0,969701307971786
ATF4	0,096955064904796	0,242843410019351	0,600714142094717
EIF4G2	0,096955064904796	0,242843410019351	0,600714142094717
UBC	0,086974396458714	0,294784583643882	0,600714142094717
RPL3	0,005703239112047	0,945227989432251	0,969701307971786
RPL13	0,118342211574972	0,154002270285471	0,600714142094717
TPI1	0,125646581971024	0,13014667243632	0,579220890745704
TXNIP	0,075995916514733	0,359961866337159	0,674850246802534
PCBP1	-0,007092952208042	0,931910912716727	0,969701307971786
DDX5	0,074007874273707	0,372666335955662	0,675641949943524
SRRM2	0,008844596975681	0,914511693975802	0,969701307971786
PTMA	-0,065587249788539	0,429494951008717	0,70794427704495
CALR	0,072716298678597	0,381067073808592	0,675641949943524
HSPB1	0,001013278886863	0,990261393149104	0,992102027708861
RPL10A	0,086974396458714	0,294784583643882	0,600714142094717
RPS16	-0,124045450687019	0,135113759258289	0,579220890745704
SAT1	0,034219434672281	0,680190468463133	0,834181257114058
HSPA8	0,078899131722124	0,34190419948319	0,658165584005142
FTH1	-0,04134848356234	0,618428428185499	0,834181257114058
EEF2	-0,052690502116881	0,525621804607695	0,784792666713428
COL1A1	0,134117717660077	0,104911163701522	0,579220890745704
RPS2	0,018535527114152	0,823320120852238	0,919975961057799
RPL8	0,005703239112047	0,945227989432251	0,969701307971786
GAPDH	-0,034219434672281	0,680190468463133	0,834181257114058
MT-ND6	-0,169856228742937	0,040749691787649	0,579220890745704
MT-ND4L	-0,088975758958277	0,283813741798563	0,600714142094717
MT-ND3	-0,011116770438814	0,893472721099383	0,952684068590638
MT-ND5	-0,025534351933234	0,749693761433326	0,88475726148458
MT-ND2	0,105476847229968	0,201865555762149	0,600714142094717
MT-ATP6	0,0050669167161	0,951330956817215	0,969701307971786
MT-CYB	-0,056004696294401	0,496780084973073	0,760445098013746
MT-ND1	-0,115680721093834	0,154772363906489	0,600714142094717
MT-CO1	-0,214577962735062	0,009744098990141	0,579220890745704
MT-ND4	-0,036088493088214	0,658392912566722	0,834181257114058
MT-CO3	-0,012284162466223	0,881477435178528	0,952264027171346
MT-CO2	-0,071279096700513	0,388525761734646	0,685192052978344

## Sheet: Correlation SBS4 vs top 2.5% expressed genes
gene	statistic	pvalue	pvalue-corrected
EIF4B	0,011440582917126	0,892202683324281	0,957299016442361
CCT5	0,081955119908157	0,331654857451055	0,605209593888786
TRA2A	-0,107125458224	0,204463487971218	0,441614326987262
RNF26	-0,040969025629305	0,62746929601795	0,829985841293584
ATP1A1	0,106085405231534	0,208892228162609	0,441614326987262
IRF3	-0,023921218826718	0,776904801956291	0,90871859287449
U2AF2	-0,054148918510747	0,521254924105618	0,781083994060453
IVNS1ABP	0,146348428407424	0,082998593956193	0,441614326987262
SF3B2	0,08618470302295	0,307308058208634	0,577646725956078
OXA1L	0,087809057044454	0,298280504785972	0,566536645138761
PABPC4	-0,106834352737419	0,205696129228794	0,441614326987262
NDRG1	0,029269685681485	0,728809734455825	0,901992245613644
MCM7	-0,106834352737419	0,205696129228794	0,441614326987262
ROMO1	0,099516931317048	0,238473217387914	0,488674625794905
FAM50A	0,047797196567523	0,571275577027358	0,81610796718194
CSDE1	0,11415177415779	0,17632215076702	0,441614326987262
TRA2B	0,122932679862236	0,145343144722996	0,441614326987262
KHNYN	-0,017561811408891	0,835209001595424	0,936332961429847
CDV3	-0,005853937136297	0,944717508928084	0,967948267344348
RNF213	0,190173588586519	0,023009363710848	0,441614326987262
SLC25A1	-0,106834352737419	0,205696129228794	0,441614326987262
HNRNPF	0,090473264931383	0,283860959508342	0,554415936539731
RHOT2	-0,106834352737419	0,205696129228794	0,441614326987262
KHSRP	0,183696185507486	0,029559509288666	0,441614326987262
OGT	0,06998875211673	0,407081581025005	0,678469301708341
VCP	0,143421459839275	0,089342645366453	0,441614326987262
PDIA3	0	1	1
MYL12A	0,139367100990446	0,098769157013499	0,441614326987262
COL6A3	0,259180231353237	0,002140034986669	0,26750437333359
MTA2	0,077670444422225	0,357555738156614	0,633964074745769
PRKCSH	-0,106834352737419	0,205696129228794	0,441614326987262
KIAA0100	0,107545766788019	0,20269324865033	0,441614326987262
CHPF2	0,087809057044454	0,298280504785972	0,566536645138761
DDX3X	-0,101569042705986	0,228930073637303	0,472996019911784
SRRT	0,183049326674019	0,030137319067625	0,441614326987262
KMT2D	-0,097289202861106	0,245261757344348	0,498499506797455
PARP14	-0,019317261022385	0,819009239174095	0,9264810397897
CYBA	0,128786616998533	0,127129236787859	0,441614326987262
TNFAIP2	0,085284345382213	0,312389040301126	0,582815373696131
FOSL2	0,131713585566681	0,118714567608114	0,441614326987262
ADAR	0,168488584779495	0,045955257920537	0,441614326987262
TPM4	0,108165511216466	0,200103443154113	0,441614326987262
ACIN1	0,204124375331953	0,015609423663692	0,441614326987262
FOS	0,122932679862236	0,145343144722996	0,441614326987262
S100A10	0,014634842840742	0,862372675527675	0,957299016442361
DYNC1H1	0,191689996042264	0,022668487506559	0,441614326987262
INPPL1	0,029873247854702	0,723444793387846	0,901992245613644
HNRNPD	0,11415177415779	0,17632215076702	0,441614326987262
TRIM56	0,124806359095922	0,139307872903264	0,441614326987262
CD14	0,106085405231534	0,208892228162609	0,441614326987262
FASTK	-0,106834352737419	0,205696129228794	0,441614326987262
NDUFV1	0,108165511216466	0,200103443154113	0,441614326987262
ATN1	-0,026342717113336	0,755011373753989	0,903123652815777
SSRP1	0,191369750613747	0,023400053805676	0,441614326987262
ATP6V1F	0,117078742725939	0,165491429939441	0,441614326987262
CTDSP1	0,122932679862236	0,145343144722996	0,441614326987262
IER2	0,040977559954079	0,627397598186016	0,829985841293584
RPL31	0,122932679862236	0,145343144722996	0,441614326987262
TNFRSF1A	0,081955119908157	0,331654857451055	0,605209593888786
APRT	0,049758465658524	0,555589097771334	0,798260197947319
SERPINH1	-0,005853937136297	0,944717508928084	0,967948267344348
CLK1	-0,106834352737419	0,205696129228794	0,441614326987262
MIDN	0,029269685681485	0,728809734455825	0,901992245613644
PPP1R15B	0,08403235672723	0,318360826915295	0,589557086880175
MOGS	-0,017680900871922	0,834107715950296	0,936332961429847
TLN1	-0,114371863215144	0,175489815540029	0,441614326987262
SF3B4	0,183049326674019	0,030137319067625	0,441614326987262
UBE2M	0,011440582917126	0,892202683324281	0,957299016442361
RPL28	0,117078742725939	0,165491429939441	0,441614326987262
EIF3G	0,122932679862236	0,145343144722996	0,441614326987262
EHBP1L1	0,136563418764351	0,105740270865144	0,441614326987262
UTP3	0,065721145280344	0,436280730291407	0,714112638547565
SRP14	-0,106834352737419	0,205696129228794	0,441614326987262
IRAK1	0,122932679862236	0,145343144722996	0,441614326987262
COL6A2	0,030059375810316	0,721793063499287	0,901992245613644
MMP14	0,070247245635563	0,405351213571562	0,678469301708341
CCT6A	0,187774700800983	0,026131321394144	0,441614326987262
ANXA2	0,070247245635563	0,405351213571562	0,678469301708341
HNRNPH3	0,061466339931118	0,466558802644284	0,738225953551083
DTX3L	0,116485935156194	0,167643572230641	0,441614326987262
IGFBP3	0,153113933126087	0,068818125059015	0,441614326987262
RBM39	0,040977559954079	0,627397598186016	0,829985841293584
COPS6	0,055122808600699	0,513789652901719	0,781083994060453
CNBP	0,156007948869902	0,06460716100671	0,441614326987262
TUBA1A	-0,020488779977039	0,808240519717106	0,918455136042165
MORF4L2	-0,006240317954796	0,941075101727325	0,967948267344348
NCL	0,035123622817782	0,677372581097987	0,86842638602306
FASN	0,058892974342127	0,485422930673628	0,75656221831475
NDUFB10	-0,109205564208932	0,195811679590849	0,441614326987262
KCTD12	0,108165511216466	0,200103443154113	0,441614326987262
YBX1	-0,040977559954079	0,627397598186016	0,829985841293584
UBXN1	0,191925753018982	0,022667123080708	0,441614326987262
YIPF3	-0,011440582917126	0,892202683324281	0,957299016442361
WDR6	0,067320277067415	0,425200555702447	0,703974429970939
HEXIM1	0,143421459839275	0,089342645366453	0,441614326987262
PLXNB2	0,145098632437123	0,085661330167054	0,441614326987262
GANAB	0,073174214203712	0,386066282920015	0,665631522275888
PSMA7	0,005853937136297	0,944717508928084	0,967948267344348
RRAGA	0,143421459839275	0,089342645366453	0,441614326987262
PNMA1	0,146348428407424	0,082998593956193	0,441614326987262
PSMD2	-0,002926968568148	0,972342142728859	0,991669997530996
FBXW5	0,122932679862236	0,145343144722996	0,441614326987262
SON	-0,106834352737419	0,205696129228794	0,441614326987262
IMPDH2	0,033281695758913	0,693409101537295	0,884450384613897
MAGEF1	0,040977559954079	0,627397598186016	0,829985841293584
CYC1	0,140494491271127	0,096071556105249	0,441614326987262
HMGN1	0,007280370947262	0,93127686922976	0,967948267344348
SRSF3	-0,106834352737419	0,205696129228794	0,441614326987262
HSP90AA1	0,02748994837801	0,744706054454481	0,903123652815777
COL6A1	0,021841112841786	0,795854884912246	0,912677620312208
C1QA	0,095684875306873	0,257038098396429	0,518221972573445
AP2M1	-0,014634842840742	0,862372675527675	0,957299016442361
PNRC1	-0,040977559954079	0,627397598186016	0,829985841293584
CHCHD2	0,046831497090376	0,579076031767106	0,817903999671054
CCNL2	0,176809008719223	0,036227722512562	0,441614326987262
NOP10	-0,023415748545188	0,781497989872061	0,90871859287449
MYH9	0,176809008719223	0,036227722512562	0,441614326987262
AHNAK	0,149860113932842	0,073389113618716	0,441614326987262
IGFBP5	0,124806359095922	0,139307872903264	0,441614326987262
GNB2	0,120005711294087	0,155169110339065	0,441614326987262
RPS3	0,137286995005514	0,103904842514495	0,441614326987262
CAPNS1	0,064393308499266	0,44560628645368	0,714112638547565
HNRNPAB	-0,071763656480155	0,395289127273598	0,672260420533329
EGR1	-0,106834352737419	0,205696129228794	0,441614326987262
BSG	0,023415748545188	0,781497989872061	0,90871859287449
SYNGR2	0,040977559954079	0,627397598186016	0,829985841293584
MLEC	0,131713585566681	0,118714567608114	0,441614326987262
RPS4X	0,122932679862236	0,145343144722996	0,441614326987262
RPL10	-0,023415748545188	0,781497989872061	0,90871859287449
DSP	0,136937156469217	0,104789059535098	0,441614326987262
VEGFA	0,122932679862236	0,145343144722996	0,441614326987262
APH1A	0,021841112841786	0,795854884912246	0,912677620312208
PHB2	-0,028081430796582	0,739410571336936	0,903123652815777
NOP56	-0,011707874272594	0,889700088261961	0,957299016442361
GRN	0,172411316189994	0,041124745777947	0,441614326987262
ZFP36L2	0,146348428407424	0,082998593956193	0,441614326987262
MRPL41	0,090736025612603	0,282464826067207	0,554415936539731
BTG2	-0,106834352737419	0,205696129228794	0,441614326987262
KLF6	0,172648796749359	0,040846661936077	0,441614326987262
COX5B	-0,106834352737419	0,205696129228794	0,441614326987262
AURKAIP1	0,061466339931118	0,466558802644284	0,738225953551083
RPL6	0,011440582917126	0,892202683324281	0,957299016442361
SET	0,043904528522227	0,603019019955871	0,829985841293584
DUSP1	0,050962596630835	0,546063648257999	0,798260197947319
NFE2L1	0,053042702615767	0,52980174897192	0,787836105194031
RPL4	-0,078003974434951	0,355494985968573	0,633964074745769
BGN	0,052685434226673	0,532577207111165	0,787836105194031
RBM3	-0,011707874272594	0,889700088261961	0,957299016442361
HNRNPA3	0,122932679862236	0,145343144722996	0,441614326987262
ARF6	0,035123622817782	0,677372581097987	0,86842638602306
EID1	0,079028151340009	0,349213945821995	0,628082636370495
RPS19	-0,030733169965559	0,715824594109777	0,901992245613644
SOX4	-0,005853937136297	0,944717508928084	0,967948267344348
CENPB	-0,039522013713709	0,639676207838017	0,837272523348189
MARCKS	0,177532444393657	0,035471749626329	0,441614326987262
AEBP1	0,135206889020582	0,10925047790176	0,441614326987262
RPL21	0,090736025612603	0,282464826067207	0,554415936539731
SF1	-0,106834352737419	0,205696129228794	0,441614326987262
MRPS34	0,026459162385593	0,753963346538047	0,903123652815777
APOE	0,131713585566681	0,118714567608114	0,441614326987262
PSAP	0,020488779977039	0,808240519717106	0,918455136042165
PLEC	0,198056445186703	0,017379655613471	0,441614326987262
NFKBIA	-0,106834352737419	0,205696129228794	0,441614326987262
PKM	-0,046831497090376	0,579076031767106	0,817903999671054
CSTB	0,131713585566681	0,118714567608114	0,441614326987262
THBS1	0,091524663337009	0,278302525407331	0,554415936539731
TRIM28	0,117078742725939	0,165491429939441	0,441614326987262
PNN	0,194602871739201	0,021158926805674	0,441614326987262
JUND	0,023415748545188	0,781497989872061	0,90871859287449
HNRNPA2B1	0,037554940160197	0,656427497528508	0,854723304073578
EIF4G1	0,075109880320393	0,373626012184346	0,648656271153378
SPARC	0,002560564101832	0,9758032775705	0,991669997530996
FUS	0,039522013713709	0,639676207838017	0,837272523348189
SLC25A5	-0,106834352737419	0,205696129228794	0,441614326987262
TGOLN2	-0,106834352737419	0,205696129228794	0,441614326987262
GRINA	-0,106834352737419	0,205696129228794	0,441614326987262
IRF2BP2	-0,030733169965559	0,715824594109777	0,901992245613644
MDK	0,011440582917126	0,892202683324281	0,957299016442361
RPL24	-0,008780905704445	0,917159202388812	0,967467513068367
TIMP1	-0,010019791936772	0,905522694509309	0,967438776185159
HNRNPU	0,122932679862236	0,145343144722996	0,441614326987262
ACADVL	0,005853937136297	0,944717508928084	0,967948267344348
GPX4	0,058539371362969	0,488046912538661	0,75656221831475
RPS14	-0,106834352737419	0,205696129228794	0,441614326987262
SFPQ	0,162248266824698	0,054620183996664	0,441614326987262
GLUL	0,122932679862236	0,145343144722996	0,441614326987262
RPL5	0	1	1
DDIT4	0,14352731296031	0,089106595926486	0,441614326987262
LGALS3BP	-0,106834352737419	0,205696129228794	0,441614326987262
RPL37	0,07610118277186	0,367352221780175	0,642224163951355
RPL15	0,13464055413483	0,110742940433865	0,441614326987262
RPL9	-0,049758465658524	0,555589097771334	0,798260197947319
DDX17	-0,044722278676039	0,596284962308728	0,829985841293584
XBP1	0,058242967578097	0,490252317467958	0,75656221831475
PABPC1	0,15602403133465	0,064579605401395	0,441614326987262
ZFP36L1	0,055612402794821	0,510057835125788	0,781083994060453
FLNA	0,135489960181112	0,107076441647694	0,441614326987262
COL1A2	0,181878185741144	0,030464915833148	0,441614326987262
ENO1	0,054082755608233	0,521764108032382	0,781083994060453
EIF4A2	0,146348428407424	0,082998593956193	0,441614326987262
EEF1A1	0,087809057044454	0,298280504785972	0,566536645138761
ARHGDIA	0,021841112841786	0,795854884912246	0,912677620312208
MYL6	-0,106834352737419	0,205696129228794	0,441614326987262
COL3A1	0,279010004680969	0,000861480398461	0,215370099615307
RPS20	0,008780905704445	0,917159202388812	0,967467513068367
GSTP1	-0,106834352737419	0,205696129228794	0,441614326987262
RPL35	-0,106834352737419	0,205696129228794	0,441614326987262
FN1	0,026746976800226	0,751374915170381	0,903123652815777
JUNB	0,064393308499266	0,44560628645368	0,714112638547565
ACTB	0,149767630915106	0,076055206479083	0,441614326987262
RPL29	-0,008780905704445	0,917159202388812	0,967467513068367
RPL7	0,199690174553475	0,018010734457552	0,441614326987262
HSPA5	0,043682225683573	0,604855551268395	0,829985841293584
GPX1	-0,106834352737419	0,205696129228794	0,441614326987262
KRT18	0,128786616998533	0,127129236787859	0,441614326987262
ATF4	0,105370868453345	0,211974876953886	0,441614326987262
EIF4G2	0,105370868453345	0,211974876953886	0,441614326987262
UBC	0,122932679862236	0,145343144722996	0,441614326987262
RPL3	0,128786616998533	0,127129236787859	0,441614326987262
RPL13	0,079028151340009	0,349213945821995	0,628082636370495
TPI1	0,137286995005514	0,103904842514495	0,441614326987262
TXNIP	-0,013520688902058	0,872757311646475	0,957299016442361
PCBP1	-0,151847736900038	0,072068114172705	0,441614326987262
DDX5	0,050357760669355	0,550838158599216	0,798260197947319
SRRM2	0,165426796998628	0,048333751338325	0,441614326987262
PTMA	-0,106834352737419	0,205696129228794	0,441614326987262
CALR	0,040977559954079	0,627397598186016	0,829985841293584
HSPB1	-0,076963921442485	0,361945847134066	0,637228604109271
RPL10A	0,122932679862236	0,145343144722996	0,441614326987262
RPS16	-0,106834352737419	0,205696129228794	0,441614326987262
SAT1	-0,106834352737419	0,205696129228794	0,441614326987262
HSPA8	-0,05869475464494	0,486892918277134	0,75656221831475
FTH1	-0,064393308499266	0,44560628645368	0,714112638547565
EEF2	-0,045762331668505	0,587770125674748	0,825519839430825
COL1A1	0,087333666150529	0,299131348633266	0,566536645138761
RPS2	-0,106834352737419	0,205696129228794	0,441614326987262
RPL8	0,026342717113336	0,755011373753989	0,903123652815777
GAPDH	-0,026342717113336	0,755011373753989	0,903123652815777
MT-ND6	0,024715486777371	0,769703109131199	0,90871859287449
MT-ND4L	-0,052064803403909	0,537416042250515	0,790317709191934
MT-ND3	-0,000570525573529	0,994607883276486	1
MT-ND5	-0,001807520834565	0,982281079357177	0,994211618782568
MT-ND2	0,106481765102951	0,205166199866513	0,441614326987262
MT-ATP6	0,072068243045053	0,393286414341935	0,672260420533329
MT-CYB	-0,064403954660949	0,442203810612552	0,714112638547565
MT-ND1	-0,154392230534561	0,061838683821599	0,441614326987262
MT-CO1	-0,035319017627703	0,675679790841023	0,86842638602306
MT-ND4	-0,107857785660109	0,193797412435234	0,441614326987262
MT-CO3	-0,054469799011743	0,515618173415342	0,781083994060453
MT-CO2	0,171424592964539	0,041422040644963	0,441614326987262

## Sheet: Correlation SBS87 vs top 2.5% expressed genes
gene	statistic	pvalue	pvalue-corrected
EIF4B	0,116527071989257	0,160416775769566	0,564847802005516
CCT5	-0,096955064904796	0,242843410019351	0,604066769762054
TRA2A	0,008106231094905	0,922212845430357	0,978476387014808
RNF26	0,049061399799424	0,554528612066085	0,789902361014837
ATP1A1	0,065863127646102	0,427556817016133	0,701789135635159
IRF3	-0,002026557773726	0,980524237053632	0,988431690578258
U2AF2	-0,059884010676492	0,47069072227984	0,740079752012328
IVNS1ABP	0,142580977801171	0,085885396080886	0,554368140567052
SF3B2	0,150559810992677	0,069735395632193	0,554368140567052
OXA1L	0,111213162684913	0,180355743678062	0,593275472625205
PABPC4	0,034219434672281	0,680190468463133	0,837672990718144
NDRG1	0,048477532452398	0,559250871598505	0,789902361014837
MCM7	0,034219434672281	0,680190468463133	0,837672990718144
ROMO1	0,039922673784328	0,630584892797613	0,837672990718144
FAM50A	0,077334070870278	0,351565513459964	0,670463147621496
CSDE1	0,128322880021054	0,12216202855122	0,554368140567052
TRA2B	0,086974396458714	0,294784583643882	0,604066769762054
KHNYN	-0,004277429334035	0,958906859274511	0,978476387014808
CDV3	-0,004277429334035	0,958906859274511	0,978476387014808
RNF213	0,10350723239066	0,208308085530125	0,598586452672774
SLC25A1	-0,065587249788539	0,429494951008717	0,701789135635159
HNRNPF	0,074007874273707	0,372666335955662	0,670463147621496
RHOT2	0,034219434672281	0,680190468463133	0,837672990718144
KHSRP	0,107380374492661	0,195841227767051	0,593883530160528
OGT	-0,02993576936914	0,718396463006372	0,876093247568747
VCP	0,136877738689124	0,099185965642996	0,554368140567052
PDIA3	-0,088400206236726	0,286940035661918	0,604066769762054
MYL12A	0,022292135510988	0,788292611369803	0,920902583375938
COL6A3	0,225107431948224	0,00669558467289	0,554368140567052
MTA2	0,157994338337126	0,057016935329114	0,554368140567052
PRKCSH	0,076993728012632	0,353689166610999	0,670463147621496
KIAA0100	0,106729584344221	0,198564591294812	0,593883530160528
CHPF2	0,111213162684913	0,180355743678062	0,593275472625205
DDX3X	-0,05405069469428	0,514989535966905	0,775586650552568
SRRT	0,155031669690054	0,061832771059542	0,554368140567052
KMT2D	0,126101210759155	0,125639610640865	0,554368140567052
PARP14	0,053564548141626	0,518776745999563	0,776611895208927
CYBA	0,005703239112047	0,945227989432251	0,978476387014808
TNFAIP2	0,135779370839655	0,101927075062729	0,554368140567052
FOSL2	-0,018535527114152	0,823320120852238	0,926122043711521
ADAR	0,180363641861632	0,029807503080517	0,554368140567052
TPM4	0,066876406532965	0,420482048770861	0,701789135635159
ACIN1	0,152287529490183	0,066589087560052	0,554368140567052
FOS	0,086974396458714	0,294784583643882	0,604066769762054
S100A10	0,022812956448187	0,783468242653627	0,919563665086416
DYNC1H1	0,135559843656422	0,101227397927732	0,554368140567052
INPPL1	0,050724498097709	0,54118550643817	0,789902361014837
HNRNPD	0,128322880021054	0,12216202855122	0,554368140567052
TRIM56	0,133752813065929	0,107142577409096	0,554368140567052
CD14	-0,01621246218981	0,845163273490477	0,943262582020621
FASTK	-0,096955064904796	0,242843410019351	0,604066769762054
NDUFV1	0,11754035087612	0,156811502863116	0,560041081653986
ATN1	-0,034219434672281	0,680190468463133	0,837672990718144
SSRP1	0,163137900784959	0,049398069552058	0,554368140567052
ATP6V1F	0,139729358245147	0,092343503164363	0,554368140567052
CTDSP1	0,086974396458714	0,294784583643882	0,604066769762054
IER2	0,072716298678597	0,381067073808592	0,670463147621496
RPL31	0,086974396458714	0,294784583643882	0,604066769762054
TNFRSF1A	-0,096955064904796	0,242843410019351	0,604066769762054
APRT	0,028516195560234	0,73122031500774	0,887241951145638
SERPINH1	-0,004277429334035	0,958906859274511	0,978476387014808
CLK1	0,086974396458714	0,294784583643882	0,604066769762054
MIDN	0,048477532452398	0,559250871598505	0,789902361014837
PPP1R15B	0,055590136445228	0,502047068419552	0,762069706645023
MOGS	-0,064849848759238	0,434700428261531	0,705682513411576
TLN1	-0,027441121921711	0,740982542263711	0,887241951145638
SF3B4	0,155031669690054	0,061832771059542	0,554368140567052
UBE2M	0,086128705383364	0,29950470274244	0,608749395817968
RPL28	0,139729358245147	0,092343503164363	0,554368140567052
EIF3G	0,086974396458714	0,294784583643882	0,604066769762054
EHBP1L1	0,106438291090275	0,199792497793606	0,593883530160528
UTP3	0,118079979178273	0,154916732839001	0,560041081653986
SRP14	0,034219434672281	0,680190468463133	0,837672990718144
IRAK1	0,086974396458714	0,294784583643882	0,604066769762054
COL6A2	0,128205659242753	0,122503543512693	0,554368140567052
MMP14	0,105509923572866	0,203742891600147	0,593883530160528
CCT6A	0,072344775975421	0,383504920439496	0,670463147621496
ANXA2	0,105509923572866	0,203742891600147	0,593883530160528
HNRNPH3	0,059884010676492	0,47069072227984	0,740079752012328
DTX3L	0,035464761040209	0,669230540596756	0,837672990718144
IGFBP3	0,069613748396518	0,400182111257712	0,685243341194712
RBM39	0,072716298678597	0,381067073808592	0,670463147621496
COPS6	0,122606745310435	0,139700771422897	0,554368140567052
CNBP	0,011146067755494	0,893193658096713	0,975406900763518
TUBA1A	-0,124045450687019	0,135113759258289	0,554368140567052
MORF4L2	-0,067889685419828	0,413476503853579	0,701789135635159
NCL	0,044200103118363	0,594428783330408	0,830207797947497
FASN	-0,065692382782279	0,428755755331638	0,701789135635159
NDUFB10	-0,105381004233762	0,204295934375222	0,593883530160528
KCTD12	0,006079673321179	0,941619099045772	0,978476387014808
YBX1	0,034219434672281	0,680190468463133	0,837672990718144
UBXN1	0,163738220075036	0,048018791565649	0,554368140567052
YIPF3	0,043570992135113	0,59968678963419	0,832898318936375
WDR6	-0,011406478224094	0,890713779550835	0,975406900763518
HEXIM1	0,136877738689124	0,099185965642996	0,554368140567052
PLXNB2	0,1380371587577	0,096356648953503	0,554368140567052
GANAB	0,062735630232515	0,449825530749899	0,720874247996632
PSMA7	-0,048477532452398	0,559250871598505	0,789902361014837
RRAGA	0,136877738689124	0,099185965642996	0,554368140567052
PNMA1	0,142580977801171	0,085885396080886	0,554368140567052
PSMD2	-0,124045450687019	0,135113759258289	0,554368140567052
FBXW5	0,086974396458714	0,294784583643882	0,604066769762054
SON	-0,014258097780117	0,863633016765733	0,959592240850814
IMPDH2	-0,105381004233762	0,204295934375222	0,593883530160528
MAGEF1	0,072716298678597	0,381067073808592	0,670463147621496
CYC1	0,101232494238831	0,222679298958779	0,604066769762054
HMGN1	0,123620024197298	0,136457857568863	0,554368140567052
SRSF3	0,034219434672281	0,680190468463133	0,837672990718144
HSP90AA1	0,081794512702753	0,324483139998019	0,654199879028264
COL6A1	0,133752813065929	0,107142577409096	0,554368140567052
C1QA	0,11450051421553	0,167814743781926	0,580268280523758
AP2M1	-0,055606581342457	0,502966006385715	0,762069706645023
PNRC1	0,034219434672281	0,680190468463133	0,837672990718144
CHCHD2	-0,088400206236726	0,286940035661918	0,604066769762054
CCNL2	0,166177737445548	0,045310848917695	0,554368140567052
NOP10	-0,096955064904796	0,242843410019351	0,604066769762054
MYH9	0,138819207500245	0,094484963497076	0,554368140567052
AHNAK	0,050036580816185	0,543246592215178	0,789902361014837
IGFBP5	0,194549546277715	0,019102704804644	0,554368140567052
GNB2	0,114064782240937	0,169438337912937	0,580268280523758
RPS3	0,175297247427316	0,03471993547597	0,554368140567052
CAPNS1	0,025664576004211	0,757205582460227	0,892931111391777
HNRNPAB	-0,090181820930816	0,277337677080093	0,604066769762054
EGR1	-0,124045450687019	0,135113759258289	0,554368140567052
BSG	0,122619640909007	0,139659130778079	0,554368140567052
SYNGR2	0,072716298678597	0,381067073808592	0,670463147621496
MLEC	-0,018535527114152	0,823320120852238	0,926122043711521
RPS4X	0,086974396458714	0,294784583643882	0,604066769762054
RPL10	-0,096955064904796	0,242843410019351	0,604066769762054
DSP	0,030587136976698	0,712538461423079	0,873208898802792
VEGFA	0,086974396458714	0,294784583643882	0,604066769762054
APH1A	0,027358529945304	0,741734271157754	0,887241951145638
PHB2	-0,056743617664334	0,494273986083592	0,762069706645023
NOP56	0,018535527114152	0,823320120852238	0,926122043711521
GRN	0,185435460258838	0,02550061635545	0,554368140567052
ZFP36L2	0,142580977801171	0,085885396080886	0,554368140567052
MRPL41	0,055606581342457	0,502966006385715	0,762069706645023
BTG2	-0,096955064904796	0,242843410019351	0,604066769762054
KLF6	0,140845765273971	0,089770171435988	0,554368140567052
COX5B	0,086974396458714	0,294784583643882	0,604066769762054
AURKAIP1	0,059884010676492	0,47069072227984	0,740079752012328
RPL6	-0,003039836660589	0,970789981820685	0,986575184777119
SET	0,072716298678597	0,381067073808592	0,670463147621496
DUSP1	0,018239019963536	0,826100862990677	0,926122043711521
NFE2L1	0,096261494251995	0,246230240070501	0,604066769762054
RPL4	-0,132739534179066	0,10982846649544	0,554368140567052
BGN	-0,048477532452398	0,559250871598505	0,789902361014837
RBM3	0,018535527114152	0,823320120852238	0,926122043711521
HNRNPA3	0,086974396458714	0,294784583643882	0,604066769762054
ARF6	0,044200103118363	0,594428783330408	0,830207797947497
EID1	0,118342211574972	0,154002270285471	0,560041081653986
RPS19	0,081271157346667	0,327588539480736	0,655177078961472
SOX4	-0,004277429334035	0,958906859274511	0,978476387014808
CENPB	-0,122606745310435	0,139700771422897	0,554368140567052
MARCKS	0,152173494293127	0,066793087174146	0,554368140567052
AEBP1	0,14388560193456	0,083055007683	0,554368140567052
RPL21	0,055606581342457	0,502966006385715	0,762069706645023
SF1	0,034219434672281	0,680190468463133	0,837672990718144
MRPS34	-0,000831549149143	0,992007929896102	0,992007929896102
APOE	-0,018535527114152	0,823320120852238	0,926122043711521
PSAP	-0,04134848356234	0,618428428185499	0,837672990718144
PLEC	0,096880932590754	0,236736987964445	0,604066769762054
NFKBIA	-0,004277429334035	0,958906859274511	0,978476387014808
PKM	-0,069864679122574	0,400022192963516	0,685243341194712
CSTB	-0,018535527114152	0,823320120852238	0,926122043711521
THBS1	0,073969358741006	0,372915179049221	0,670463147621496
TRIM28	0,139729358245147	0,092343503164363	0,554368140567052
PNN	0,105606741941132	0,20332827375058	0,593883530160528
JUND	0,122619640909007	0,139659130778079	0,554368140567052
HNRNPA2B1	0,03908281000971	0,637792940594404	0,837672990718144
EIF4G1	0,186267009407981	0,024848478414543	0,554368140567052
SPARC	-0,008315491491428	0,920211411362936	0,978476387014808
FUS	0,007092952208042	0,931910912716727	0,978476387014808
SLC25A5	0,018535527114152	0,823320120852238	0,926122043711521
TGOLN2	-0,124045450687019	0,135113759258289	0,554368140567052
GRINA	-0,062735630232515	0,449825530749899	0,720874247996632
IRF2BP2	-0,034219434672281	0,680190468463133	0,837672990718144
MDK	0,074982637627869	0,366402821897179	0,670463147621496
RPL24	0,118342211574972	0,154002270285471	0,560041081653986
TIMP1	-0,072888496625322	0,379940384589351	0,670463147621496
HNRNPU	0,086974396458714	0,294784583643882	0,604066769762054
ACADVL	-0,048477532452398	0,559250871598505	0,789902361014837
GPX4	0,134026119133101	0,106427110171544	0,554368140567052
RPS14	0,034219434672281	0,680190468463133	0,837672990718144
SFPQ	0,13071297640534	0,115359673568154	0,554368140567052
GLUL	0,086974396458714	0,294784583643882	0,604066769762054
RPL5	-0,088400206236726	0,286940035661918	0,604066769762054
DDIT4	0,108420840894352	0,191544216411283	0,593883530160528
LGALS3BP	-0,124045450687019	0,135113759258289	0,554368140567052
RPL37	-0,034219434672281	0,680190468463133	0,837672990718144
RPL15	0,131174499577077	0,114081130573805	0,554368140567052
RPL9	0,12547126046503	0,130683551943612	0,554368140567052
DDX17	0,002026557773726	0,980524237053632	0,988431690578258
XBP1	0,034451482153345	0,67814303908839	0,837672990718144
PABPC1	0,088309119909167	0,287436922104106	0,604066769762054
ZFP36L1	0,06701305956655	0,419533219074171	0,701789135635159
FLNA	0,080271510413119	0,331606375447022	0,65794915763298
COL1A2	0,035168689987517	0,670457191222797	0,837672990718144
ENO1	-0,048637386569429	0,557956049262327	0,789902361014837
EIF4A2	0,142580977801171	0,085885396080886	0,554368140567052
EEF1A1	0,111213162684913	0,180355743678062	0,593275472625205
ARHGDIA	0,027358529945304	0,741734271157754	0,887241951145638
MYL6	0,086974396458714	0,294784583643882	0,604066769762054
COL3A1	0,124013442369102	0,132023807511902	0,554368140567052
RPS20	-0,124045450687019	0,135113759258289	0,554368140567052
GSTP1	-0,124045450687019	0,135113759258289	0,554368140567052
RPL35	0,034219434672281	0,680190468463133	0,837672990718144
FN1	0,102062179567151	0,218911058345034	0,604066769762054
JUNB	0,025664576004211	0,757205582460227	0,892931111391777
ACTB	0,140845765273971	0,089770171435988	0,554368140567052
RPL29	0,118342211574972	0,154002270285471	0,560041081653986
RPL7	0,169217574106138	0,041512471381646	0,554368140567052
HSPA5	0,159084785237507	0,05532483921368	0,554368140567052
GPX1	-0,078419537790644	0,344846576491283	0,670463147621496
KRT18	0,005703239112047	0,945227989432251	0,978476387014808
ATF4	0,096955064904796	0,242843410019351	0,604066769762054
EIF4G2	0,096955064904796	0,242843410019351	0,604066769762054
UBC	0,086974396458714	0,294784583643882	0,604066769762054
RPL3	0,005703239112047	0,945227989432251	0,978476387014808
RPL13	0,118342211574972	0,154002270285471	0,560041081653986
TPI1	0,125646581971024	0,13014667243632	0,554368140567052
TXNIP	0,075995916514733	0,359961866337159	0,670463147621496
PCBP1	-0,007092952208042	0,931910912716727	0,978476387014808
DDX5	0,074007874273707	0,372666335955662	0,670463147621496
SRRM2	0,008844596975681	0,914511693975802	0,978476387014808
PTMA	-0,065587249788539	0,429494951008717	0,701789135635159
CALR	0,072716298678597	0,381067073808592	0,670463147621496
HSPB1	0,001013278886863	0,990261393149104	0,992007929896102
RPL10A	0,086974396458714	0,294784583643882	0,604066769762054
RPS16	-0,124045450687019	0,135113759258289	0,554368140567052
SAT1	0,034219434672281	0,680190468463133	0,837672990718144
HSPA8	0,078899131722124	0,34190419948319	0,670463147621496
FTH1	-0,04134848356234	0,618428428185499	0,837672990718144
EEF2	-0,052690502116881	0,525621804607695	0,782175304475736
COL1A1	0,134117717660077	0,104911163701522	0,554368140567052
RPS2	0,018535527114152	0,823320120852238	0,926122043711521
RPL8	0,005703239112047	0,945227989432251	0,978476387014808
GAPDH	-0,034219434672281	0,680190468463133	0,837672990718144
MT-ND6	-0,169856228742937	0,040749691787649	0,554368140567052
MT-ND4L	-0,088975758958277	0,283813741798563	0,604066769762054
MT-ND3	-0,011116770438814	0,893472721099383	0,975406900763518
MT-ND5	-0,025534351933234	0,749693761433326	0,892492573134912
MT-ND2	0,105476847229968	0,201865555762149	0,593883530160528
MT-ATP6	0,0050669167161	0,951330956817215	0,978476387014808
MT-CYB	-0,056004696294401	0,496780084973073	0,762069706645023
MT-ND1	-0,115680721093834	0,154772363906489	0,560041081653986
MT-CO1	-0,214577962735062	0,009744098990141	0,554368140567052
MT-ND4	-0,036088493088214	0,658392912566722	0,837672990718144
MT-CO3	-0,012284162466223	0,881477435178528	0,975085658383328
MT-CO2	-0,071279096700513	0,388525761734646	0,674523891900427

## Sheet: Correlation SBS4 vs TCGA genes
	statistic	pvalue	pvalue-corrected
ARID1A	-0,024095492353289	0,77431370373542	0,952667873609816
BRAF	0,01164329187857	0,890304660471054	0,952667873609816
CDKN2A	0,002762706528512	0,973774097752681	0,973774097752681
EGFR	-0,105241722684888	0,20902885075587	0,515251441728189
HLA-A	0,123811366512742	0,140820467146826	0,515251441728189
KEAP1	0,057319478046854	0,493440755352384	0,830915421094252
KRAS	0,00983014570597	0,907302736771253	0,952667873609816
MGA	0,085987366798617	0,306252236615023	0,584663360810498
NF1	0,119739623242437	0,154471332926405	0,515251441728189
NFE2L2	-0,128253336790681	0,128711162927048	0,515251441728189
NOTCH1	0,099796322884438	0,237157671468107	0,515251441728189
PIK3CA	-0,034802059985264	0,680161966766677	0,952226753473348
PTEN	-0,017923948712821	0,831861130863628	0,952667873609816
RB1	-0,054800238944196	0,514376213058346	0,830915421094252
RBM10	-0,012093271795052	0,886093629400533	0,952667873609816
RIT1	-0,106834352737419	0,205696129228794	0,515251441728189
SETD2	-0,098072248267494	0,245357829394376	0,515251441728189
SMARCA4	0,099798809134146	0,235049152453579	0,515251441728189
STK11	0,048590371600795	0,561470375247753	0,842205562871629
TP53	0,109446737289792	0,185362191712492	0,515251441728189
U2AF1	-0,106834352737419	0,205696129228794	0,515251441728189

## Sheet: Correlation SBS87 vs TCGA genes
	statistic	pvalue	pvalue-corrected
ARID1A	0,045483203095038	0,582036585097947	0,835891183948771
BRAF	0,084204106406231	0,310433598975101	0,658343464210632
CDKN2A	0,121121375285514	0,142731180369535	0,428193541108606
EGFR	-0,043548742716099	0,597065131391979	0,835891183948771
HLA-A	0,128370589016278	0,12046605457165	0,428193541108606
KEAP1	0,014234720001185	0,862688577641184	0,957388777769586
KRAS	-0,082177594343843	0,322222262402058	0,658343464210632
MGA	0,020400871686455	0,805026182058495	0,957388777769586
NF1	0,068698107486019	0,406104261312902	0,710682457297579
NFE2L2	-0,126253288797432	0,128301984162777	0,428193541108606
NOTCH1	0,14740907781283	0,075786964732219	0,428193541108606
PIK3CA	0,107832673256496	0,193964681901754	0,509157289992103
PTEN	0,064029284483993	0,440535573808138	0,7116343884593
RB1	-0,024741482683573	0,764659009958689	0,957388777769586
RBM10	0,004984673036621	0,952119971835962	0,999725970427761
RIT1	-0,124045450687019	0,135113759258289	0,428193541108606
SETD2	0	1	1
SMARCA4	0,179701295280687	0,029678141108303	0,428193541108606
STK11	0,013863713251615	0,866208894172482	0,957388777769586
TP53	0,157948136934641	0,051936244373388	0,428193541108606
U2AF1	-0,078419537790644	0,344846576491283	0,658343464210632

## Sheet: Correlation SBS4 vs TSO500 genes
	statistic	pvalue	pvalue-corrected
ABL1	0,012802820509158	0,879460060402163	0,949248832219684
CUX1	0,082958994059903	0,32576632390299	0,562179941023155
GATA6	0,216794427288408	0,010228626975638	0,138086464171114
IGF1	-0,106834352737419	0,205696129228794	0,429417176998255
MAP3K13	0,081938051258611	0,331755570134652	0,562179941023155
NOTCH4	0,219165817961392	0,009123572333316	0,136853584999747
POLE	0,128562183777042	0,127793143394229	0,426796569213148
RPTOR	0,070582299889485	0,403114898174988	0,61369541427434
TAF1	0,034994376058365	0,678493198640014	0,83983413579422
ABL2	0,224844403644133	0,007499843849691	0,133920400715855
BRIP1	0,07610118277186	0,367352221780175	0,588053951861545
CXCR4	0,004160211969864	0,960696865605538	0,985018305241121
FAM46C	0,088766222196828	0,293044710338116	0,539468671304259
IGF1R	0,230088806253509	0,006207728917388	0,133920400715855
PPARG	0,140494491271127	0,096071556105249	0,3814605904179
RUNX1	0,078003974434951	0,355494985968573	0,581666568958797
TBX3	0,092995668485213	0,270650826026333	0,509830625770534
CYLD	0,011355764195008	0,892997049569628	0,949248832219684
FANCA	0,218501470022962	0,00964723632994	0,138086464171114
IGF2	0,158312712600997	0,0607559461803	0,325720064387974
MAP3K4	-0,043904528522227	0,603019019955871	0,790214510528065
PPM1D	-0,040562066706175	0,630892277051878	0,808580291791173
RUNX1T1	0,306008256796347	0,00028921776516	0,023426638977938
ACVR1B	0,009658630511193	0,908913000223324	0,953852375017073
BTK	0,149767630915106	0,076055206479083	0,361445489809229
DAXX	0,125859648430384	0,136000901345025	0,426796569213148
GLI1	0,24540483399598	0,003487592191829	0,117706236474239
MAPK1	-0,106834352737419	0,205696129228794	0,429417176998255
NRG1	0,284127779595831	0,000710881110209	0,035988356204323
PPP2R1A	0,04884764377911	0,561413718039229	0,755466783971228
RYBP	-0,106834352737419	0,205696129228794	0,429417176998255
TCF3	0,097764981291806	0,246839907479104	0,47379223947411
C11orf30	0,122932679862236	0,145343144722996	0,426796569213148
DCUN1D1	0,105370868453345	0,211974876953886	0,435785914549867
FANCD2	0,028081430796582	0,739410571336936	0,878185575928033
GNA11	-0,106834352737419	0,205696129228794	0,429417176998255
IKZF1	0,136269170340099	0,106493980085745	0,407735371597413
NSD1	0,22925680592838	0,006615098376119	0,133920400715855
PPP2R2A	0,102443899885196	0,224945402895376	0,448782700357771
AKT2	0,128966571065786	0,12659884742135	0,426796569213148
CALR	0,040977559954079	0,627397598186016	0,806654054810592
DDR2	0,179239487128211	0,033741109231253	0,255677354716551
FANCE	0,160168160839766	0,057795503771421	0,320646288046922
GNA13	0,028166205120148	0,738652599857079	0,878185575928033
IL10	0,117078742725939	0,165491429939441	0,429417176998255
MAX	0,023898598283762	0,777110188615166	0,890350021697908
NTRK1	0,021841112841786	0,795854884912246	0,905396708959156
PPP6C	0,007681692305495	0,927498763089135	0,965647812470693
AKT3	-0,151847736900038	0,072068114172705	0,360450643401342
CARD11	0,111252486838139	0,187562848236007	0,429417176998255
DDX41	0,092718992837464	0,27051553710302	0,509830625770534
IL7R	0,11738734873	0,163005042458878	0,429417176998255
NTRK2	0,189197692144796	0,024432665154429	0,240574586642671
SDHB	0,143421459839275	0,089342645366453	0,365492640135488
ALK	0,127722264791933	0,128802338760764	0,426796569213148
CASP8	0,162169059782667	0,054738373350324	0,312416737534377
DHX15	0,160462017048113	0,057337828251295	0,320646288046922
GNAS	0,071315626472548	0,398246184794013	0,61369541427434
MDC1	0,067065275101484	0,423576209238285	0,628382288430423
NTRK3	0,204248155323352	0,015546639499285	0,18859578200243
PREX2	0,035047744139586	0,678030391148393	0,83983413579422
SDHC	0,043682225683573	0,604855551268395	0,790214510528065
TET1	0,080826321623294	0,33835783010915	0,57097883830919
CBFB	0,122932679862236	0,145343144722996	0,426796569213148
DICER1	0,02377509048909	0,778231870817431	0,890350021697908
GPR124	0,103273049311983	0,221214878209004	0,447960128373232
INHBA	0,199113425161592	0,018345718006207	0,204367924461129
MDM2	-0,106834352737419	0,205696129228794	0,429417176998255
NUP93	0,091524663337009	0,278302525407331	0,51651382690188
PRKAR1A	0,032241642766447	0,702525810526538	0,854904090903971
TET2	0,070247245635563	0,405351213571562	0,61369541427434
ANKRD11	-0,025383472906489	0,763661735374285	0,888744260995935
CBL	-0,126305168223288	0,134620496726874	0,426796569213148
DIS3	0,146348428407424	0,082998593956193	0,361445489809229
FANCL	0	1	1
INPP4A	0,221405530179646	0,008725574739808	0,136853584999747
MDM4	0,011440582917126	0,892202683324281	0,949248832219684
NUTM1	-0,016640847879456	0,843736412715439	0,921071778628452
PRKCI	-0,06998875211673	0,407081581025005	0,61369541427434
SETBP1	0,22798150147002	0,006467448324209	0,133920400715855
TFE3	0,070723603487689	0,402173989456625	0,61369541427434
ANKRD26	0,110957777746035	0,188734420288332	0,429417176998255
DNAJB1	0,035123622817782	0,677372581097987	0,83983413579422
FAS	0,023921218826718	0,776904801956291	0,890350021697908
GREM1	0,083204239397281	0,324338157979321	0,562179941023155
INPP4B	0,116078905949699	0,169133387249678	0,429417176998255
MED12	0,134671381956957	0,11066128766068	0,407735371597413
PAK1	0,061466339931118	0,466558802644284	0,670057854861472
PRKDC	0,261142136945979	0,001892730974308	0,085172893843863
SETD2	-0,098072248267494	0,245357829394376	0,47379223947411
TFRC	0,029048222078549	0,73014731016256	0,872299883822528
APC	0,117564003982282	0,161984022337592	0,429417176998255
CCND2	0,058539371362969	0,488046912538661	0,688707315603338
DNMT1	-0,107543692276927	0,20270195848936	0,429417176998255
FAT1	0,005815894746691	0,944189599922549	0,976047426316005
GRIN2A	0,171131034139078	0,040214091714197	0,290834056147317
INSR	0,079028151340009	0,349213945821995	0,579637901876673
MEF2B	-0,086324398374679	0,306524647602936	0,549804538363194
PAK3	0,108213752917137	0,199902867605261	0,429417176998255
SF3B1	-0,016345374711249	0,846476202378149	0,921566833234275
TGFBR1	-0,01560079488699	0,853388520223086	0,926601476381635
AR	0,134886493098653	0,110092851506843	0,407735371597413
DNMT3A	0,055722868333804	0,509217802225941	0,708705188664969
FBXW7	0,039522013713709	0,639676207838017	0,812128100860178
GRM3	0,240448038979052	0,004147016205918	0,129195504876665
MEN1	0,141447206975378	0,093838170012414	0,380044588550277
PAK7	0,151363778635612	0,072980130268914	0,360450643401342
PTCH1	0,00597464957094	0,943579426552106	0,976047426316005
SH2B3	-0,040977559954079	0,627397598186016	0,806654054810592
TGFBR2	0	1	1
ARAF	0,167027276951654	0,047328894946693	0,300911543627907
DNMT3B	0,122932679862236	0,145343144722996	0,426796569213148
GSK3B	0,102443899885196	0,224945402895376	0,448782700357771
PALB2	0,16432837280963	0,051591717643025	0,310192050180717
PTEN	-0,017923948712821	0,831861130863628	0,916692806629124
SH2D1A	0,117078742725939	0,165491429939441	0,429417176998255
DOT1L	0,115561600337437	0,171041141972234	0,429417176998255
FGF10	0,017923948712821	0,831861130863628	0,916692806629124
IRS1	0,081938051258611	0,331755570134652	0,562179941023155
MGA	0,085987366798617	0,306252236615023	0,549804538363194
PARK2	0,109571258268935	0,191426706412779	0,429417176998255
PTPN11	-0,031473419587029	0,708381000300786	0,856400910811398
TMPRSS2	0,146348428407424	0,082998593956193	0,361445489809229
ARID1A	-0,024095492353289	0,77431370373542	0,890350021697908
CD276	0,02600132481165	0,758086556096929	0,884798430026675
E2F3	0,077269044089541	0,360045784223759	0,58327417044249
FGF14	0,161620262744203	0,054769353987508	0,312416737534377
H3F3B	0,035123622817782	0,677372581097987	0,83983413579422
IRS2	0,135206889020582	0,10925047790176	0,407735371597413
MITF	0,147687524930174	0,080220437595439	0,361445489809229
PTPRD	0,454544225450547	4,181261836287E-08	1,69341104369611E-05
SLIT2	0,183112993545242	0,029349246914304	0,254604144722514
TNFAIP3	0,068281709382176	0,418618780326738	0,623311051589444
ARID1B	0,020494398304334	0,807345547626454	0,909270584681744
FGF19	-0,106834352737419	0,205696129228794	0,429417176998255
H3F3C	0,070247245635563	0,405351213571562	0,61369541427434
MLH1	0,011440582917126	0,892202683324281	0,949248832219684
PAX3	0,197723894218967	0,019175262048205	0,204367924461129
PTPRS	0,181285064979308	0,031762830902573	0,254604144722514
SLX4	0,124192412424493	0,139968740168868	0,426796569213148
ARID2	0,021546175755737	0,798551865423721	0,905572753968157
HGF	0,202226919253894	0,016179869170904	0,18859578200243
JAK2	0,060600017076681	0,472863586315803	0,676712906211662
PAX5	0,046943675200246	0,578167348512951	0,768937025789109
PTPRT	0,424510383823441	3,3222295492926E-07	6,72751483731744E-05
SMAD2	0,117078742725939	0,165491429939441	0,429417176998255
TOP1	0,180969220689087	0,032061633597257	0,254604144722514
ARID5B	0,016598984044885	0,843747234249767	0,921071778628452
CD79B	0,052685434226673	0,532577207111165	0,733652275102115
EGFR	-0,105241722684888	0,20902885075587	0,431921859980242
FGF23	0,077407599524855	0,357617223878371	0,581666568958797
JAK3	0,125859648430384	0,136000901345025	0,426796569213148
MLLT3	0,122932679862236	0,145343144722996	0,426796569213148
PAX7	0,163876102517222	0,052237948671267	0,310192050180717
QKI	0,149767630915106	0,076055206479083	0,361445489809229
SMAD3	0,066574666647621	0,430346212387578	0,633782603698069
TOP2A	0,076526072511757	0,364683379586476	0,588053951861545
ASXL1	0,085205069583008	0,312839053087768	0,549804538363194
CDC73	-0,049758465658524	0,555589097771334	0,752553794640101
EIF1AX	-0,061466339931118	0,466558802644284	0,670057854861472
FGF3	-0,106834352737419	0,205696129228794	0,429417176998255
HIST1H2BD	0,040977559954079	0,627397598186016	0,806654054810592
PAX8	0,091524663337009	0,278302525407331	0,51651382690188
RAB35	0,111224805589642	0,187672661929534	0,429417176998255
SMAD4	0,023415748545188	0,781497989872061	0,891568129290661
TP53	0,109446737289792	0,185362191712492	0,429417176998255
ASXL2	0,197610922560944	0,018805252030285	0,204367924461129
CDH1	-0,122907076887916	0,145426979139295	0,426796569213148
EIF4A2	0,146348428407424	0,082998593956193	0,361445489809229
FGF4	0,128966571065786	0,12659884742135	0,426796569213148
HIST1H3A	0,035123622817782	0,677372581097987	0,83983413579422
KAT6A	0,107730878778687	0,20191715282057	0,429417176998255
PBRM1	0,16345374711249	0,052847534475233	0,310192050180717
SMARCA4	0,099798809134146	0,235049152453579	0,464365398749753
TP63	0,220208512757516	0,009095489379176	0,136853584999747
ATM	0,297020032829464	0,00043431726468	0,029316415365919
CDK12	0,22532964096118	0,007605356090036	0,133920400715855
EIF4E	-0,106834352737419	0,205696129228794	0,429417176998255
FGF5	0,095684875306873	0,257038098396429	0,488734412443914
KDM5A	0,058539371362969	0,488046912538661	0,688707315603338
MSH2	0,108165511216466	0,200103443154113	0,429417176998255
PDCD1	0,061466339931118	0,466558802644284	0,670057854861472
RAD21	0,158088054854834	0,06112277751478	0,325720064387974
SMARCB1	0,084882088476306	0,314676881168243	0,549804538363194
TRAF2	0,146348428407424	0,082998593956193	0,361445489809229
ATR	0,136138015533967	0,105295908107523	0,407735371597413
CDK4	0,001040052992466	0,990170488017318	0,999335814115842
EML4	0,117078742725939	0,165491429939441	0,429417176998255
FGF6	0,170704273455439	0,043171227055863	0,300911543627907
KDM5C	0,091334930704087	0,279300069361757	0,51651382690188
MSH3	-0,069683550495223	0,409130276182893	0,61369541427434
RAD50	0,026004005222442	0,758062396593967	0,884798430026675
SMARCD1	0,111224805589642	0,187672661929534	0,429417176998255
TRAF7	-0,030733169965559	0,715824594109777	0,86026397808445
ATRX	0,256115251474513	0,002311595773055	0,093619628808737
CDK6	0,13464055413483	0,110742940433865	0,407735371597413
EP300	0,12481922506772	0,13926710796511	0,426796569213148
FGF7	0,070247245635563	0,405351213571562	0,61369541427434
MSH6	0,079028151340009	0,349213945821995	0,579637901876673
PDGFRA	0,143421459839275	0,089342645366453	0,365492640135488
SMC1A	0,16432837280963	0,051591717643025	0,310192050180717
TSC1	0,070723603487689	0,402173989456625	0,61369541427434
AURKA	0,16729018798633	0,047523061998317	0,300911543627907
EPCAM	0,02126582404529	0,800481594865679	0,905572753968157
FGF8	0,120005711294087	0,155169110339065	0,429417176998255
HIST1H3E	0,077670444422225	0,357555738156614	0,581666568958797
KDR	0,154472500251208	0,067283023773189	0,353891228936902
MST1	0,017680900871922	0,834107715950296	0,916692806629124
PDGFRB	0,226075387321138	0,007407668546093	0,133920400715855
SMC3	0,216794427288408	0,010228626975638	0,138086464171114
TSC2	0,057059007654292	0,498063240418679	0,695571077136432
EPHA3	0,179609434863656	0,032689914877953	0,254604144722514
HIST1H3F	0,046831497090376	0,579076031767106	0,768937025789109
KEAP1	0,057319478046854	0,493440755352384	0,693901062214289
MST1R	0,168997230720885	0,045303113669369	0,300911543627907
SMO	0,10577000053082	0,208467420546326	0,431921859980242
TSHR	0,119569517112145	0,156675630895132	0,429417176998255
AXIN1	0,205930492508271	0,014715092794739	0,186237893183409
CDKN1B	0,137286995005514	0,103904842514495	0,407735371597413
EPHA5	0,321090984295154	0,000132888499989	0,013454960623885
FGFR1	0,026746976800226	0,751374915170381	0,88461290884885
HIST1H3G	-0,106834352737419	0,205696129228794	0,429417176998255
KEL	0,151632851309816	0,072471905863873	0,360450643401342
MTOR	0,289899689576703	0,000594833161067	0,034415347175995
PDPK1	-0,049758465658524	0,555589097771334	0,752553794640101
SNCAIP	-0,027584375044859	0,743859844563594	0,879317644472492
U2AF1	-0,106834352737419	0,205696129228794	0,429417176998255
AXIN2	0,019630991447376	0,816121958495871	0,913064622074109
CDKN2A	0,002762706528512	0,973774097752681	0,992596748643147
EPHA7	0,175825401659102	0,037277565291679	0,274498435329638
FGFR2	0,002560564101832	0,9758032775705	0,992596748643147
KIF5B	0,039522013713709	0,639676207838017	0,812128100860178
MUTYH	-0,106834352737419	0,205696129228794	0,429417176998255
PGR	0,064794654524459	0,442775672767818	0,647379593758001
RAD52	0,14352731296031	0,089106595926486	0,365492640135488
VEGFA	0,122932679862236	0,145343144722996	0,426796569213148
AXL	0,146348428407424	0,082998593956193	0,361445489809229
EPHB1	0,081955119908157	0,331654857451055	0,562179941023155
FGFR3	0,070247245635563	0,405351213571562	0,61369541427434
HIST1H3I	-0,106834352737419	0,205696129228794	0,429417176998255
KIT	0,019630991447376	0,816121958495871	0,913064622074109
MYB	0,116485935156194	0,167643572230641	0,429417176998255
PHF6	0,178889114704155	0,034090313962207	0,255677354716551
RAD54L	-0,106834352737419	0,205696129228794	0,429417176998255
B2M	-0,049758465658524	0,555589097771334	0,752553794640101
ERBB2	-0,047199930632314	0,576094106407943	0,768937025789109
FGFR4	0,023921218826718	0,776904801956291	0,890350021697908
HIST1H3J	-0,030733169965559	0,715824594109777	0,86026397808445
KLF4	-0,002080105984932	0,980342467795701	0,992596748643147
PHOX2B	0,122932679862236	0,145343144722996	0,426796569213148
RAF1	-0,049758465658524	0,555589097771334	0,752553794640101
SOX17	0,189289644628815	0,024948475651833	0,240574586642671
VTCN1	0,070247245635563	0,405351213571562	0,61369541427434
BAP1	0,041822546996583	0,620316274375473	0,806654054810592
CEBPA	-0,009388735040049	0,911447658360627	0,953852375017073
ERBB3	0,059633915063477	0,478108251519124	0,681809302342413
FH	0,040115504262028	0,634657499337746	0,810840022813209
KLHL6	0,180969220689087	0,032061633597257	0,254604144722514
PIK3C2B	0,168332504537769	0,046156949811163	0,300911543627907
RANBP2	0,189124702058454	0,024471296861791	0,240574586642671
SOX2	-0,106834352737419	0,205696129228794	0,429417176998255
WISP3	-0,069683550495223	0,409130276182893	0,61369541427434
BARD1	0,084834238398003	0,314949760247558	0,549804538363194
ERBB4	0,183631110396922	0,028443667142613	0,254604144722514
FLCN	0,011440582917126	0,892202683324281	0,949248832219684
KMT2B	0,162255886081639	0,052705684094402	0,310192050180717
MYCN	0,062403179547961	0,459793649171375	0,667442393958447
PIK3C2G	0,099529933238602	0,238411882369549	0,46645803072303
SOX9	0,233864854633952	0,005602051142459	0,133920400715855
WT1	0,026004005222442	0,758062396593967	0,884798430026675
CHD2	-0,007681692305495	0,927498763089135	0,965647812470693
ERCC1	0,122932679862236	0,145343144722996	0,426796569213148
FLI1	0,13464055413483	0,110742940433865	0,407735371597413
HIST2H3D	-0,065523338525359	0,437662778800565	0,642222555848655
KMT2C	0,123797485422782	0,139132632678244	0,426796569213148
PIK3C3	0,070247245635563	0,405351213571562	0,61369541427434
RASA1	0,017960943486366	0,830869045555512	0,916692806629124
SPEN	-0,115403710150571	0,169769847205705	0,429417176998255
XIAP	-0,024752119651039	0,769371429270919	0,890350021697908
CHD4	-0,009356962579928	0,911458936127426	0,953852375017073
ERCC2	0,033287333323811	0,693359804095855	0,850941577754004
FLT1	0,184850285823369	0,028552250818093	0,254604144722514
HIST3H3	0,020488779977039	0,808240519717106	0,909270584681744
KMT2D	-0,097289202861106	0,245261757344348	0,47379223947411
MYOD1	0,0965899627489	0,25256531653704	0,482495062252364
PIK3CA	-0,034802059985264	0,680161966766677	0,83983413579422
RB1	-0,054800238944196	0,514376213058346	0,713432761262432
XPO1	0,104005299246602	0,217957378287379	0,445821910133274
CHEK1	0,017680900871922	0,834107715950296	0,916692806629124
ERCC3	0,070247245635563	0,405351213571562	0,61369541427434
FLT3	0,07845227637251	0,350970569721882	0,58000139338196
HLA-A	0,123811366512742	0,140820467146826	0,426796569213148
KRAS	0,00983014570597	0,907302736771253	0,953852375017073
PIK3CB	0,18265357259732	0,03049559295719	0,254604144722514
RBM10	-0,012093271795052	0,886093629400533	0,949248832219684
SPTA1	0,166938738011569	0,045275189202275	0,300911543627907
BCL2L1	0,032196654249633	0,702921141409932	0,854904090903971
CHEK2	0,117078742725939	0,165491429939441	0,429417176998255
ERCC4	-0,01040052992466	0,901950483745127	0,953759649913255
FLT4	0,191696592705716	0,023164496825991	0,240554390116058
HLA-B	-0,031580290589256	0,708345409736169	0,856400910811398
NBN	0,087912700829551	0,297710564750286	0,544160380352788
RECQL4	-0,106834352737419	0,205696129228794	0,429417176998255
YAP1	0,131713585566681	0,118714567608114	0,426796569213148
CIC	0,046003305906111	0,584233310402228	0,773249969650008
ERCC5	0,111224805589642	0,187672661929534	0,429417176998255
FOXA1	-0,052918324771186	0,530767150014784	0,733652275102115
HLA-C	-0,019291383744615	0,818551518457991	0,913259958610155
LATS1	0,078523965789502	0,35229714264682	0,58000139338196
NCOA3	0,082469845134029	0,328627034341663	0,562179941023155
PIK3CG	0,22586335964635	0,007463399990365	0,133920400715855
REL	-0,106834352737419	0,205696129228794	0,429417176998255
YES1	0,079044027427417	0,349117139411032	0,579637901876673
BCL2L2	-0,106834352737419	0,205696129228794	0,429417176998255
CREBBP	-0,002220347444505	0,978940362917116	0,992596748643147
FOXL2	0,140494491271127	0,096071556105249	0,3814605904179
HNF1A	0,011095777774604	0,895432607198052	0,949346088783275
LATS2	0,249419029599393	0,003023793992932	0,111330597012486
NCOR1	0,129735247826134	0,124352654776946	0,426796569213148
PIK3R1	-0,073843762465087	0,38173485487446	0,606284769506495
RET	0,103109120014321	0,220142882849784	0,447960128373232
STAG1	0,10104413457863	0,231344830986836	0,45928753210622
BCL6	0,07610118277186	0,367352221780175	0,588053951861545
FOXO1	-0,106834352737419	0,205696129228794	0,429417176998255
NEGR1	0,122932679862236	0,145343144722996	0,426796569213148
PIK3R2	0,133149333295243	0,114749813149048	0,418681750678958
RFWD2	-0,004267606836386	0,95968311776983	0,985018305241121
STAG2	0,079028151340009	0,349213945821995	0,579637901876673
ZBTB7A	-0,036587107101856	0,664733929799838	0,836078389965634
BCOR	0,202051617449954	0,01629840091379	0,18859578200243
CRLF2	0,085284345382213	0,312389040301126	0,549804538363194
ESR1	0,18265357259732	0,03049559295719	0,254604144722514
FOXP1	0,117078742725939	0,165491429939441	0,429417176998255
HOXB13	0,146348428407424	0,082998593956193	0,361445489809229
LRP1B	0,368599517606584	3,91745516230022E-06	0,000528856446911
NF1	0,119739623242437	0,154471332926405	0,429417176998255
ZFHX3	0,012866831489369	0,87788471625493	0,949248832219684
BCORL1	0,124614119622471	0,139918064938369	0,426796569213148
CSF1R	0,029873247854702	0,723444793387846	0,866849530538692
FRS2	0,033287333323811	0,693359804095855	0,850941577754004
NF2	0,109250735011481	0,195626823541354	0,429417176998255
PIM1	-0,017561811408891	0,835209001595424	0,916692806629124
RHOA	0,084882088476306	0,314676881168243	0,549804538363194
STAT4	0,057202914585631	0,498033091106347	0,695571077136432
ZNF217	0,072068243045053	0,393286414341935	0,61369541427434
BCR	0,050357760669355	0,550838158599216	0,752553794640101
ETV1	-0,106834352737419	0,205696129228794	0,429417176998255
FUBP1	-0,131442290560688	0,11947566152226	0,426796569213148
HSD3B1	0,146348428407424	0,082998593956193	0,361445489809229
LZTR1	0,005121128203663	0,951628803072778	0,980686171105535
NFE2L2	-0,128253336790681	0,128711162927048	0,426796569213148
PLCG2	0,172411316189994	0,041124745777947	0,292202141053832
RICTOR	0,091385504067438	0,279033935987333	0,51651382690188
STAT5A	0,06401410254579	0,448290198879829	0,653084642252989
ZNF703	0,221915555492071	0,008572088701934	0,136853584999747
CSNK1A1	0,084882088476306	0,314676881168243	0,549804538363194
ETV4	0,081955119908157	0,331654857451055	0,562179941023155
FYN	-0,106834352737419	0,205696129228794	0,429417176998255
HSP90AA1	0,02748994837801	0,744706054454481	0,879317644472492
MAGI2	0,144952990018634	0,085976068772113	0,365492640135488
NFKBIA	-0,106834352737419	0,205696129228794	0,429417176998255
PLK2	0	1	1
RIT1	-0,106834352737419	0,205696129228794	0,429417176998255
STAT5B	0,14352731296031	0,089106595926486	0,365492640135488
ZRSR2	0,146348428407424	0,082998593956193	0,361445489809229
BLM	0,085913929142971	0,307252322586933	0,549804538363194
CTCF	-0,151847736900038	0,072068114172705	0,360450643401342
ETV5	0,102443899885196	0,224945402895376	0,448782700357771
GABRA6	0,234440486951503	0,005288370963901	0,133920400715855
ICOSLG	-0,002926968568148	0,972342142728859	0,992596748643147
NKX2-1	0,158754974313558	0,060039130836249	0,325720064387974
RNF43	-0,037441907728777	0,657395436513614	0,832016099337543
STK11	0,048590371600795	0,561470375247753	0,755466783971228
BMPR1A	-0,074005067677609	0,379141563081444	0,604536744283405
CTLA4	0,110245617201398	0,191587769083471	0,429417176998255
ETV6	-0,036587107101856	0,664733929799838	0,836078389965634
GATA1	-0,106834352737419	0,205696129228794	0,429417176998255
MAP2K1	0,043904528522227	0,603019019955871	0,790214510528065
PMS1	0,185129432658951	0,028313109025863	0,254604144722514
ROS1	0,118233544853909	0,161358808336932	0,429417176998255
STK40	-0,106834352737419	0,205696129228794	0,429417176998255
BRAF	0,01164329187857	0,890304660471054	0,949248832219684
CTNNA1	0,15392784288497	0,068253858276932	0,354395033360995
EWSR1	0,047842437653437	0,57091137075662	0,765626176014673
GATA2	-0,068281709382176	0,418618780326738	0,623311051589444
IDH1	0,097764981291806	0,246839907479104	0,47379223947411
NOTCH1	0,099796322884438	0,237157671468107	0,466256587109627
PMS2	-0,059046733622704	0,481440018088992	0,684151604652779
RPS6KA4	0,005853937136297	0,944717508928084	0,976047426316005
BRCA1	0,085818055695116	0,309370514528293	0,549804538363194
CTNNB1	0,129735247826134	0,124352654776946	0,426796569213148
EZH2	-0,106834352737419	0,205696129228794	0,429417176998255
GATA3	0,226174843902382	0,007153437349333	0,133920400715855
NOTCH2	0,21020956080339	0,01242773449158	0,162362337712577
PNRC1	-0,040977559954079	0,627397598186016	0,806654054810592
RPS6KB1	0,087809057044454	0,298280504785972	0,544160380352788
SUZ12	0,043904528522227	0,603019019955871	0,790214510528065
BRCA2	0,166724060515072	0,047551453807867	0,300911543627907
CUL3	0,107100440789069	0,202800930040397	0,429417176998255
GATA4	0,000853521367277	0,991933326603872	0,999335814115842
IFNGR1	0,143421459839275	0,089342645366453	0,365492640135488
MAP3K1	0,125562196645504	0,136928597106176	0,426796569213148
NOTCH3	-0,032324052548841	0,700874467744118	0,854904090903971
POLD1	-0,066574666647621	0,430346212387578	0,633782603698069
RPS6KB2	-0,106834352737419	0,205696129228794	0,429417176998255

[truncated: 1 more sheets: Correlation SBS87 vs TSO500 genes]
