# Supplementary material for: Using genomic scars to select immunotherapy beneficiaries in advanced non-small cell lung cancer
Source: Sci Rep. 2023 Apr 21;13:6581. doi: 10.1038/s41598-023-32499-3 (PMC10121673; doi:10.1038/s41598-023-32499-3)
Supplement: Supplementary file 5 — Supplementary Table 3. [file 41598_2023_32499_MOESM5_ESM.ods]

## Sheet: Legend
patient_id	patient identifier in the respective dataset
durable benefit	whether the patient experienced durable benefit from the cancer therapy: defined as progression-free survival for >= 6 months
predicted probability	the probability of durable benefit according the model
predicted class	the discrete prediction whether or not there will be durable benefit, according the model
correct	whether the predicted outcome matched the actual outcome

## Sheet: discovery
patient_id	durable benefit	predicted probability	predicted class	correct
HRTW_CPCT02010655T	0	0,33925648717585	0	TN
HRTW_CPCT02010667T	1	0,6226027900449	1	TP
HRTW_CPCT02230060T	1	0,734273856562864	1	TP
HRTW_CPCT02010272T	1	0,413275057585582	0	FN
HRTW_CPCT02020294T	0	0,382174845567384	0	TN
HRTW_CPCT02020306T	0	0,312888179143841	0	TN
HRTW_CPCT02020308T	0	0,371025991203634	0	TN
HRTW_CPCT02020305T	0	0,10676209091735	0	TN
HRTW_CPCT02010356T	0	0,319338155362092	0	TN
HRTW_CPCT02020337T	1	0,410661341088043	0	FN
HRTW_CPCT02010373T	1	0,843604915827186	1	TP
HRTW_CPCT02020353T	1	0,508112887467438	1	TP
HRTW_CPCT02020334T	1	0,520857626411604	1	TP
HRTW_CPCT02040039T	0	0,371025991203634	0	TN
HRTW_CPCT02010333TII	0	0,279685938906275	0	TN
HRTW_CPCT02020535T	1	0,487114688719354	1	TP
HRTW_CPCT02010603T	0	0,21327242681584	0	TN
HRTW_CPCT02020555T	0	0,324767860101057	0	TN
HRTW_CPCT02010621T	1	0,288402055101798	0	FN
HRTW_CPCT02120040T	1	0,618967301715786	1	TP
HRTW_CPCT02080138T	1	0,776368353324111	1	TP
HRTW_CPCT02010455T	0	0,320576414800276	0	TN
HRTW_CPCT02010451T	0	0,276833007994949	0	TN
HRTW_CPCT02020452T	0	0,292989342456781	0	TN
HRTW_CPCT02020482T	0	0,454239573164455	1	FP
HRTW_CPCT02010524T	1	0,513470568132799	1	TP
HRTW_CPCT02010530T	0	0,087250264400567	0	TN
HRTW_CPCT02010536T	0	0,180564687513346	0	TN
HRTW_CPCT02020485T	0	0,10676209091735	0	TN
HRTW_CPCT02040092T	0	0,077465841878958	0	TN
HRTW_CPCT02060086T	1	0,237944118610709	0	FN
HRTW_CPCT02050294T	1	0,599491289600092	1	TP
HRTW_CPCT02120097T	0	0,303520634345765	0	TN
HRTW_CPCT02070276T	1	0,597354303219737	1	TP
HRTW_CPCT02010727T	1	0,423241287415911	0	FN
HRTW_CPCT02020671T	1	0,993705034319824	1	TP
HRTW_CPCT02040216T	0	0,10676209091735	0	TN
HRTW_CPCT02010760T	0	0,365761569837854	0	TN
HRTW_CPCT02010779T	1	0,272073513627575	0	FN
HRTW_CPCT02100156T	0	0,389886313823821	0	TN
HRTW_CPCT02100149T	0	0,257587665390707	0	TN
HRTW_CPCT02010807T	1	0,229092508277605	0	FN
HRTW_CPCT02010780T	0	0,959960895554812	1	FP
HRTW_CPCT02010722TII	0	0,291632580465707	0	TN
HRTW_CPCT02010811T	0	0,243627910950748	0	TN
HRTW_CPCT02010683T	1	0,51761953947872	1	TP
HRTW_CPCT02010852T	0	0,434396128281158	0	TN
HRTW_CPCT02010847T	1	0,748381453883368	1	TP
HRTW_CPCT02120147T	0	0,350392326126785	0	TN
HRTW_CPCT02120140T	0	0,342675130279767	0	TN
HRTW_CPCT02010874T	0	0,383766147256112	0	TN
HRTW_CPCT02190043T	0	0,647243032008752	1	FP
HRTW_CPCT02390030T	1	0,263517890395613	0	FN
HRTW_CPCT02010904T	0	0,244851875135375	0	TN
HRTW_CPCT02020788T	1	0,435217160013276	0	FN
HRTW_CPCT02010913T	1	0,367780440723657	0	FN
HRTW_CPCT02010911T	0	0,918582020824579	1	FP
HRTW_CPCT02120161T	0	0,274871053425645	0	TN
HRTW_CPCT02010924T	1	0,205030286555695	0	FN
HRTW_CPCT02010918T	0	0,483996552626079	1	FP
HRTW_CPCT02010925T	1	0,352633087370494	0	FN
HRTW_CPCT02010931T	0	0,10676209091735	0	TN
HRTW_CPCT02030546T	1	0,691834812106399	1	TP
HRTW_CPCT02040298T	0	0,071730806965606	0	TN
HRTW_CPCT02010979T	1	0,455257650472292	1	TP
HRTW_CPCT02070404T	0	0,28256678680577	0	TN
HRTW_CPCT02270041T	0	0,27121052707801	0	TN
HRTW_CPCT02010980T	0	0,084072158002069	0	TN
HRTW_CPCT02010976T	0	0,239774705237081	0	TN
HRTW_CPCT02010972T	0	0,860715510551104	1	FP
HRTW_CPCT02010985T	0	0,273376724532671	0	TN
HRTW_CPCT02270043T	0	0,205989327853127	0	TN
HRTW_CPCT02011004T	1	0,499877290719828	1	TP
HRTW_CPCT02011015T	1	0,957339210417739	1	TP
HRTW_CPCT02270045T	0	0,30044238805082	0	TN
HRTW_CPCT02011019T	0	0,087792927778017	0	TN
HRTW_CPCT02011029T	1	0,246995858193512	0	FN
HRTW_CPCT02011035T	0	0,079546262242725	0	TN
HRTW_CPCT02011046T	1	0,295065458155189	0	FN
HRTW_CPCT02011047T	0	0,294370938282655	0	TN
HRTW_CPCT02020912T	0	0,223009599088831	0	TN
HRTW_CPCT02011053T	0	0,310898232671425	0	TN
HRTW_CPCT02011055T	1	0,636535766842247	1	TP
HRTW_CPCT02011052T	1	0,53645699153928	1	TP
HRTW_CPCT02270046T	0	0,501321761453258	1	FP
HRTW_CPCT02011080T	1	0,030536899592267	0	FN
HRTW_CPCT02011079T	0	0,703236596547408	1	FP
HRTW_CPCT02011086T	0	0,282343546648098	0	TN
HRTW_CPCT02011088T	0	0,388283827902599	0	TN
HRTW_CPCT02011087T	0	0,305081377003019	0	TN
HRTW_CPCT02011069T	0	0,370978483787473	0	TN
HRTW_CPCT02020964T	0	0,366726047805424	0	TN
HRTW_CPCT02011107T	1	0,393441882883339	0	FN
HRTW_CPCT02020417T		0,272350511848177	0	undefined
HRTW_CPCT02020429T		0,20559883827078	0	undefined
HRTW_CPCT02040255T		0,341362845795057	0	undefined
HRTW_CPCT02040299T		0,425380560394828	0	undefined
HRTW_CPCT02010977T		0,296707999771138	0	undefined
HRTW_CPCT02010965T		0,094434060419932	0	undefined
HRTW_CPCT02040115TII		0,203837368812712	0	undefined
HRTW_CPCT02040312T		0,064255837808311	0	undefined

## Sheet: validation
patient_id	durable benefit	predicted probability	predicted class	correct
AL4602_T_N	1	0,452966780429	1	TP
AU5884_T_N	0	0,075687102109272	0	TN
BL3403_T_N	1	0,440601010774294	1	TP
CA9903_T_N	1	0,541531338903001	1	TP
CANSEQU01-0100425-TP-NB-SM-6ZL67-SM-6ZL66	1	0,320989635777214	0	FN
CU9061_T_N		0,455287482522198	1	undefined
DI6359_T_N	1	0,485596452635584	1	TP
DM123062_T_N	0	0,324158176002292	0	TN
FR9547_T_N		0,120653454496406	0	undefined
GR4788_T_N	0	0,217264289330111	0	TN
HE3202_T_N	1	0,824849112877753	1	TP
JB112852_T_N	0	0,094434060419932	0	TN
KA3947_T_N	1	0,334257483406973	0	FN
LO3793_T_N	0	0,094434060419932	0	TN
LO5004_T_N	1	0,06673055717865	0	FN
LUAD-BS-08-013532-TP-NT-SM-9J2Y1-SM-9J2Y2	1	0,247679699127891	0	FN
LUAD-BS-10-J11656-TP-NT-SM-9J2Y7-SM-9J2Y8	0	0,332705388323408	0	TN
LUAD-BS-10-R22401-TP-NB-SM-9J2XK-SM-9HBZR	0	0,284809368807544	0	TN
LUAD-BS-11-F1305-TP-NT-SM-9J2XG-SM-9J2XH	0	0,094434060419932	0	TN
LUAD-BS-11-R21845-TP-NT-SM-9J2YH-SM-9J2YI	1	0,594182275890259	1	TP
LUAD-BS-12-R10269-TP-NB-SM-9J2XO-SM-9HBZT	0	0,656596633634784	1	FP
LUAD-BS-12-X27523-TP-NT-SM-9J2Y5-SM-9J2Y6	0	0,344856326542797	0	TN
LUAD-BS-13-F33496-TP-NB-SM-9J2XU-SM-9HBZX	0	0,459781431644849	1	FP
LUAD-BS-13-J60666-TP-NB-SM-9J2YL-SM-9HBZW	1	0,094434060419932	0	FN
LUAD-BS-13-N35728-TP-NB-SM-9J2XI-SM-9HBZQ	1	0,348366649331703	0	FN
LUAD-BS-13-X14864-TP-NB-SM-9J2XQ-SM-9HBZU	0	0,907855582680784	1	FP
LUAD-BS-14-J45174-TP-NT-SM-9J2YJ-SM-9J2YK	0	0,257265458711398	0	TN
LUAD-BS-14-N19784-TP-NT-SM-9J2XW-SM-9J2XX	0	0,229264806214591	0	TN
LUNG-2630-TP-NB-SM-CLFOY-SM-AV34W	1	0,415900417833718	0	FN
Lung-DFCI-11-104-009-TM-NB-SM-5YS7O-SM-5YS7P	1	0,994677394378584	1	TP
M4945_T_N	1	0,624654771073264	1	TP
MA7027_T_N	0	0,365181809994917	0	TN
NI9507_T_N	0	0,402821010094079	0	TN
R7495_T_N	0	0,243302168496727	0	TN
RH090935_T_N	1	0,294375169647769	0	FN
RI1933_T_N	1	0,79164204958959	1	TP
RO3338_T_N	0	0,341362845795057	0	TN
SA9755_T_N	1	0,953950293057039	1	TP
SB010944_T_N	1	0,366160064251806	0	FN
SC0899_T_N	1	0,621790193674256	1	TP
SC6470_T_N	1	0,126579597414975	0	FN
SR070761_T_N	0	0,304125632294807	0	TN
SU2C_Lung-SU2C-DFCI-LUAD-1002-TP-NB-SM-AOL41-SM-A46NE	0	0,287977139679101	0	TN
SU2C_Lung-SU2C-DFCI-LUAD-1003-TP-NB-SM-AOL4D-SM-A46NF	0	0,463633717003005	1	FP
SU2C_Lung-SU2C-DFCI-LUAD-1004-TP-NB-SM-AOL4P-SM-A46NG	0	0,230746076376912	0	TN
SU2C_Lung-SU2C-DFCI-LUAD-1005-TP-NB-SM-AOL52-SM-A46NH	0	0,402821010094079	0	TN
SU2C_Lung-SU2C-DFCI-LUAD-1006-TP-NB-SM-AOL5E-SM-A46NI	1	0,270529941860233	0	FN
SU2C_Lung-SU2C-DFCI-LUAD-1010-TM-NB-SM-AOL6S-SM-A46NM	0	0,307415898940068	0	TN
SU2C_Lung-SU2C-DFCI-LUAD-1011-TM-NB-SM-AOL75-SM-A46NN	0	0,291165799794729	0	TN
SU2C_Lung-SU2C-DFCI-LUAD-1013-TP-NB-SM-AOL7V-SM-A46NP	0	0,229454705746202	0	TN
SU2C_Lung-SU2C-DFCI-LUAD-1016-TM-NB-SM-AOL8W-SM-A46NS	1	0,410300249918199	0	FN
SU2C_Lung-SU2C-DFCI-LUAD-1017-TM-NB-SM-AOL99-SM-A46NT	1	0,992307827691659	1	TP
SU2C_Lung-SU2C-DFCI-LUAD-1018-TP-NB-SM-AOL9H-SM-A46NU	0	0,317404007800304	0	TN
SU2C_Lung-SU2C-DFCI-LUAD-1020-TM-NB-SM-AOL3C-SM-A46NC	1	0,094434060419932	0	FN
WA7899_T_N	0	0,094434060419932	0	TN
Y2087_T_N	1	0,284809368807544	0	FN
